# Supplementary material for: Signaling impacts of GMO labeling on fruit and vegetable demand
Source: PLoS One. 2019 Oct 30;14(10):e0223910. doi: 10.1371/journal.pone.0223910 (PMC6821398; doi:10.1371/journal.pone.0223910)
Supplement: S1 Dataset — (CSV) [file pone.0223910.s001.csv]

id	treatment	product	zipcode	buyorganic	conservative	animal	foodsafety	pesticide	gmknow	female	age	educ	havekid	foodshopper	vege	choice_Un	choice_GM	choice_NGM
1	Non_Un	apple	1020	5	4	7	7	6	3	1	46	High school graduate	1	Yes	No	Yes	N/A	Yes
1	Non_Un	strawberry	1020	5	4	7	7	6	3	1	46	High school graduate	1	Yes	No	Yes	N/A	Yes
1	Non_Un	potato	1020	5	4	7	7	6	3	1	46	High school graduate	1	Yes	No	Yes	N/A	Yes
2	Un_Non	apple	1030	20	4	6	7	7	5	1	36	College	0	Yes	No	No	N/A	Yes
2	Un_Non	potato	1030	20	4	6	7	7	5	1	36	College	0	Yes	No	Yes	N/A	Yes
2	Un_Non	strawberry	1030	20	4	6	7	7	5	1	36	College	0	Yes	No	No	N/A	Yes
3	Non_GM	strawberry	1082	20	2	7	7	7	2	0	66	College	0	Yes	No	N/A	Yes	Yes
3	Non_GM	apple	1082	20	2	7	7	7	2	0	66	College	0	Yes	No	N/A	No	Yes
3	Non_GM	potato	1082	20	2	7	7	7	2	0	66	College	0	Yes	No	N/A	Yes	Yes
4	Un_GM	apple	1118	4	4	6	6	6	3	0	47	less than high school	0	No	No	Yes	Yes	N/A
4	Un_GM	potato	1118	4	4	6	6	6	3	0	47	less than high school	0	No	No	Yes	Yes	N/A
4	Un_GM	strawberry	1118	4	4	6	6	6	3	0	47	less than high school	0	No	No	Yes	Yes	N/A
5	GM_Non	apple	1119	50	3	7	7	7	2	1	51	High school graduate	0	Yes	No	N/A	Yes	Yes
5	GM_Non	potato	1119	50	3	7	7	7	2	1	51	High school graduate	0	Yes	No	N/A	Yes	Yes
5	GM_Non	strawberry	1119	50	3	7	7	7	2	1	51	High school graduate	0	Yes	No	N/A	Yes	Yes
6	Un_Non	strawberry	1247	8	4	6	6	6	3	1	58	High school graduate	0	Yes	No	Yes	N/A	Yes
6	Un_Non	apple	1247	8	4	6	6	6	3	1	58	High school graduate	0	Yes	No	Yes	N/A	Yes
6	Un_Non	potato	1247	8	4	6	6	6	3	1	58	High school graduate	0	Yes	No	Yes	N/A	Yes
7	Un_GM	potato	1247	0	4	4	3	1	1	0	43	High school graduate	1	Yes	No	Yes	Yes	N/A
7	Un_GM	apple	1247	0	4	4	3	1	1	0	43	High school graduate	1	Yes	No	No	No	N/A
7	Un_GM	strawberry	1247	0	4	4	3	1	1	0	43	High school graduate	1	Yes	No	No	No	N/A
8	Un_GM	strawberry	1253	0	6	1	1	3	3	1	38	less than high school	1	Yes	No	Yes	No	N/A
8	Un_GM	potato	1253	0	6	1	1	3	3	1	38	less than high school	1	Yes	No	Yes	No	N/A
8	Un_GM	apple	1253	0	6	1	1	3	3	1	38	less than high school	1	Yes	No	Yes	No	N/A
9	Non_Un	apple	1267	31	4	3	5	4	3	1	67	High school graduate	0	Yes	No	No	N/A	No
9	Non_Un	potato	1267	31	4	3	5	4	3	1	67	High school graduate	0	Yes	No	No	N/A	No
9	Non_Un	strawberry	1267	31	4	3	5	4	3	1	67	High school graduate	0	Yes	No	No	N/A	No
10	Un_Non	strawberry	1450	10	6	6	6	2	2	0	67	College	1	No	No	No	N/A	No
10	Un_Non	apple	1450	10	6	6	6	2	2	0	67	College	1	No	No	No	N/A	No
10	Un_Non	potato	1450	10	6	6	6	2	2	0	67	College	1	No	No	Yes	N/A	Yes
11	GM_Un	potato	1462	0	4	5	6	7	4	1	63	College	0	Yes	No	Yes	No	N/A
11	GM_Un	strawberry	1462	0	4	5	6	7	4	1	63	College	0	Yes	No	Yes	No	N/A
11	GM_Un	apple	1462	0	4	5	6	7	4	1	63	College	0	Yes	No	Yes	No	N/A
12	Non_GM	strawberry	1473	46	2	6	5	6	6	1	44	Graduate or professional degree	1	Yes	Yes	N/A	No	No
12	Non_GM	potato	1473	46	2	6	5	6	6	1	44	Graduate or professional degree	1	Yes	Yes	N/A	No	Yes
12	Non_GM	apple	1473	46	2	6	5	6	6	1	44	Graduate or professional degree	1	Yes	Yes	N/A	No	Yes
13	Un_Non	potato	1550	1	7	4	7	7	1	1	65	College	1	Yes	No	Yes	N/A	No
13	Un_Non	strawberry	1550	1	7	4	7	7	1	1	65	College	1	Yes	No	Yes	N/A	No
13	Un_Non	apple	1550	1	7	4	7	7	1	1	65	College	1	Yes	No	Yes	N/A	Yes
14	Non_GM	strawberry	1602	3	3	6	6	6	2	1	73	Graduate or professional degree	0	Yes	No	N/A	Yes	Yes
14	Non_GM	potato	1602	3	3	6	6	6	2	1	73	Graduate or professional degree	0	Yes	No	N/A	Yes	Yes
14	Non_GM	apple	1602	3	3	6	6	6	2	1	73	Graduate or professional degree	0	Yes	No	N/A	Yes	Yes
15	Un_Non	apple	1810	47	5	5	7	5	6	1	28	High school graduate	0	Yes	No	Yes	N/A	Yes
15	Un_Non	potato	1810	47	5	5	7	5	6	1	28	High school graduate	0	Yes	No	Yes	N/A	Yes
15	Un_Non	strawberry	1810	47	5	5	7	5	6	1	28	High school graduate	0	Yes	No	Yes	N/A	Yes
16	GM_Non	strawberry	1821	3	4	7	7	6	4	1	70	Graduate or professional degree	0	Yes	No	N/A	Yes	Yes
16	GM_Non	potato	1821	3	4	7	7	6	4	1	70	Graduate or professional degree	0	Yes	No	N/A	Yes	Yes
16	GM_Non	apple	1821	3	4	7	7	6	4	1	70	Graduate or professional degree	0	Yes	No	N/A	Yes	Yes
17	GM_Non	strawberry	1830	30	5	7	7	7	1	1	54	College	0	Yes	No	N/A	No	Yes
17	GM_Non	apple	1830	30	5	7	7	7	1	1	54	College	0	Yes	No	N/A	Yes	Yes
17	GM_Non	potato	1830	30	5	7	7	7	1	1	54	College	0	Yes	No	N/A	Yes	Yes
18	Un_GM	potato	1843	10	5	4	7	7	1	1	58	College	0	No	No	No	No	N/A
18	Un_GM	apple	1843	10	5	4	7	7	1	1	58	College	0	No	No	No	No	N/A
18	Un_GM	strawberry	1843	10	5	4	7	7	1	1	58	College	0	No	No	No	No	N/A
19	Non_Un	potato	1845	1	7	4	6	4	2	1	47	College	0	Yes	No	Yes	N/A	Yes
19	Non_Un	strawberry	1845	1	7	4	6	4	2	1	47	College	0	Yes	No	Yes	N/A	Yes
19	Non_Un	apple	1845	1	7	4	6	4	2	1	47	College	0	Yes	No	Yes	N/A	Yes
20	Non_Un	apple	1850	4	4	4	4	4	5	1	30	College	1	Yes	No	Yes	N/A	Yes
20	Non_Un	strawberry	1850	4	4	4	4	4	5	1	30	College	1	Yes	No	Yes	N/A	Yes
20	Non_Un	potato	1850	4	4	4	4	4	5	1	30	College	1	Yes	No	Yes	N/A	Yes
21	Non_Un	strawberry	1852	80	3	5	2	5	3	1	24	High school graduate	0	Yes	No	Yes	N/A	Yes
21	Non_Un	apple	1852	80	3	5	2	5	3	1	24	High school graduate	0	Yes	No	Yes	N/A	Yes
21	Non_Un	potato	1852	80	3	5	2	5	3	1	24	High school graduate	0	Yes	No	Yes	N/A	Yes
22	Un_GM	apple	1887	94	7	7	7	7	7	1	31	College	1	Yes	No	Yes	Yes	N/A
22	Un_GM	potato	1887	94	7	7	7	7	7	1	31	College	1	Yes	No	Yes	Yes	N/A
22	Un_GM	strawberry	1887	94	7	7	7	7	7	1	31	College	1	Yes	No	Yes	Yes	N/A
23	GM_Non	strawberry	2019	4	5	5	5	5	5	1	48	College	0	Yes	No	N/A	No	No
23	GM_Non	apple	2019	4	5	5	5	5	5	1	48	College	0	Yes	No	N/A	No	No
23	GM_Non	potato	2019	4	5	5	5	5	5	1	48	College	0	Yes	No	N/A	No	Yes
24	Un_GM	strawberry	2043	40	3	7	7	7	5	1	69	Graduate or professional degree	0	Yes	No	Yes	No	N/A
24	Un_GM	potato	2043	40	3	7	7	7	5	1	69	Graduate or professional degree	0	Yes	No	Yes	Yes	N/A
24	Un_GM	apple	2043	40	3	7	7	7	5	1	69	Graduate or professional degree	0	Yes	No	Yes	Yes	N/A
25	Non_GM	strawberry	2128	61	4	5	6	3	3	1	72	High school graduate	0	Yes	No	N/A	Yes	Yes
25	Non_GM	apple	2128	61	4	5	6	3	3	1	72	High school graduate	0	Yes	No	N/A	Yes	Yes
25	Non_GM	potato	2128	61	4	5	6	3	3	1	72	High school graduate	0	Yes	No	N/A	Yes	Yes
26	Non_GM	potato	2132	1	3	5	6	5	1	0	70	College	0	Yes	No	N/A	No	No
26	Non_GM	apple	2132	1	3	5	6	5	1	0	70	College	0	Yes	No	N/A	Yes	Yes
26	Non_GM	strawberry	2132	1	3	5	6	5	1	0	70	College	0	Yes	No	N/A	No	No
27	GM_Un	potato	2135	20	3	6	5	3	3	0	26	College	0	Yes	No	No	No	N/A
27	GM_Un	apple	2135	20	3	6	5	3	3	0	26	College	0	Yes	No	Yes	Yes	N/A
27	GM_Un	strawberry	2135	20	3	6	5	3	3	0	26	College	0	Yes	No	No	No	N/A
28	GM_Non	apple	2143	30	5	7	7	7	1	1	62	College	0	Yes	No	N/A	No	No
28	GM_Non	potato	2143	30	5	7	7	7	1	1	62	College	0	Yes	No	N/A	Yes	Yes
28	GM_Non	strawberry	2143	30	5	7	7	7	1	1	62	College	0	Yes	No	N/A	Yes	Yes
29	GM_Un	potato	2169	22	6	7	7	7	4	1	73	College	0	Yes	No	Yes	Yes	N/A
29	GM_Un	strawberry	2169	22	6	7	7	7	4	1	73	College	0	Yes	No	No	Yes	N/A
29	GM_Un	apple	2169	22	6	7	7	7	4	1	73	College	0	Yes	No	Yes	Yes	N/A
30	GM_Non	strawberry	2215	60	6	6	6	6	3	1	76	College	0	Yes	No	N/A	Yes	Yes
30	GM_Non	potato	2215	60	6	6	6	6	3	1	76	College	0	Yes	No	N/A	Yes	Yes
30	GM_Non	apple	2215	60	6	6	6	6	3	1	76	College	0	Yes	No	N/A	Yes	Yes
31	Non_Un	apple	2324	10	5	7	7	7	3	1	45	College	0	Yes	No	No	N/A	No
31	Non_Un	potato	2324	10	5	7	7	7	3	1	45	College	0	Yes	No	Yes	N/A	Yes
31	Non_Un	strawberry	2324	10	5	7	7	7	3	1	45	College	0	Yes	No	No	N/A	No
32	GM_Non	apple	2467	50	3	7	7	7	4	1	44	College	1	Yes	No	N/A	No	Yes
32	GM_Non	strawberry	2467	50	3	7	7	7	4	1	44	College	1	Yes	No	N/A	No	Yes
32	GM_Non	potato	2467	50	3	7	7	7	4	1	44	College	1	Yes	No	N/A	No	Yes
33	GM_Non	apple	2644	10	5	5	6	7	7	0	74	College	0	Yes	No	N/A	No	No
33	GM_Non	potato	2644	10	5	5	6	7	7	0	74	College	0	Yes	No	N/A	No	Yes
33	GM_Non	strawberry	2644	10	5	5	6	7	7	0	74	College	0	Yes	No	N/A	No	No
35	GM_Un	strawberry	2740	8	4	6	6	6	3	1	70	High school graduate	0	Yes	No	No	No	N/A
35	GM_Un	apple	2740	8	4	6	6	6	3	1	70	High school graduate	0	Yes	No	Yes	Yes	N/A
35	GM_Un	potato	2740	8	4	6	6	6	3	1	70	High school graduate	0	Yes	No	Yes	Yes	N/A
34	GM_Non	apple	2740	61	3	7	6	6	6	1	42	College	1	Yes	No	N/A	No	Yes
34	GM_Non	potato	2740	61	3	7	6	6	6	1	42	College	1	Yes	No	N/A	No	Yes
34	GM_Non	strawberry	2740	61	3	7	6	6	6	1	42	College	1	Yes	No	N/A	No	Yes
36	GM_Un	apple	2812	16	6	2	7	6	2	1	60	College	0	Yes	No	Yes	No	N/A
36	GM_Un	strawberry	2812	16	6	2	7	6	2	1	60	College	0	Yes	No	Yes	No	N/A
36	GM_Un	potato	2812	16	6	2	7	6	2	1	60	College	0	Yes	No	Yes	No	N/A
37	Non_GM	strawberry	2860	52	5	5	5	5	5	1	58	Graduate or professional degree	0	Yes	No	N/A	Yes	Yes
37	Non_GM	apple	2860	52	5	5	5	5	5	1	58	Graduate or professional degree	0	Yes	No	N/A	Yes	Yes
37	Non_GM	potato	2860	52	5	5	5	5	5	1	58	Graduate or professional degree	0	Yes	No	N/A	Yes	Yes
38	GM_Un	strawberry	2878	15	3	5	6	6	3	1	28	College	1	Yes	No	Yes	Yes	N/A
38	GM_Un	apple	2878	15	3	5	6	6	3	1	28	College	1	Yes	No	Yes	Yes	N/A
38	GM_Un	potato	2878	15	3	5	6	6	3	1	28	College	1	Yes	No	Yes	Yes	N/A
39	Non_Un	strawberry	2882	1	5	7	7	6	1	0	62	College	0	Yes	No	Yes	N/A	Yes
39	Non_Un	potato	2882	1	5	7	7	6	1	0	62	College	0	Yes	No	No	N/A	No
39	Non_Un	apple	2882	1	5	7	7	6	1	0	62	College	0	Yes	No	Yes	N/A	No
40	Un_GM	potato	2893	33	4	7	7	7	5	1	48	College	0	Yes	No	Yes	No	N/A
40	Un_GM	apple	2893	33	4	7	7	7	5	1	48	College	0	Yes	No	Yes	No	N/A
40	Un_GM	strawberry	2893	33	4	7	7	7	5	1	48	College	0	Yes	No	Yes	No	N/A
41	Un_Non	strawberry	2903	60	4	7	7	7	5	1	30	Graduate or professional degree	0	Yes	No	Yes	N/A	No
41	Un_Non	apple	2903	60	4	7	7	7	5	1	30	Graduate or professional degree	0	Yes	No	Yes	N/A	Yes
41	Un_Non	potato	2903	60	4	7	7	7	5	1	30	Graduate or professional degree	0	Yes	No	Yes	N/A	Yes
42	GM_Un	apple	2905	3	3	3	5	3	3	0	57	College	0	Yes	No	Yes	No	N/A
42	GM_Un	strawberry	2905	3	3	3	5	3	3	0	57	College	0	Yes	No	Yes	No	N/A
42	GM_Un	potato	2905	3	3	3	5	3	3	0	57	College	0	Yes	No	Yes	No	N/A
43	Un_Non	apple	2906	27	5	5	6	6	2	1	55	High school graduate	0	Yes	No	No	N/A	No
43	Un_Non	potato	2906	27	5	5	6	6	2	1	55	High school graduate	0	Yes	No	Yes	N/A	Yes
43	Un_Non	strawberry	2906	27	5	5	6	6	2	1	55	High school graduate	0	Yes	No	No	N/A	No
44	Non_Un	apple	2919	33	4	7	7	7	6	1	64	High school graduate	0	Yes	No	No	N/A	Yes
44	Non_Un	potato	2919	33	4	7	7	7	6	1	64	High school graduate	0	Yes	No	Yes	N/A	Yes
44	Non_Un	strawberry	2919	33	4	7	7	7	6	1	64	High school graduate	0	Yes	No	No	N/A	No
45	Non_GM	apple	3051	10	5	6	5	5	2	0	34	College	1	Yes	No	N/A	Yes	Yes
45	Non_GM	strawberry	3051	10	5	6	5	5	2	0	34	College	1	Yes	No	N/A	Yes	Yes
45	Non_GM	potato	3051	10	5	6	5	5	2	0	34	College	1	Yes	No	N/A	Yes	Yes
46	Non_GM	strawberry	3053	94	3	7	7	7	6	1	42	Graduate or professional degree	0	Yes	No	N/A	No	Yes
46	Non_GM	potato	3053	94	3	7	7	7	6	1	42	Graduate or professional degree	0	Yes	No	N/A	No	Yes
46	Non_GM	apple	3053	94	3	7	7	7	6	1	42	Graduate or professional degree	0	Yes	No	N/A	No	Yes
47	GM_Non	strawberry	3055	21	5	4	6	2	2	0	69	High school graduate	0	No	No	N/A	No	Yes
47	GM_Non	apple	3055	21	5	4	6	2	2	0	69	High school graduate	0	No	No	N/A	No	Yes
47	GM_Non	potato	3055	21	5	4	6	2	2	0	69	High school graduate	0	No	No	N/A	Yes	Yes
48	Un_GM	strawberry	3106	30	7	7	7	7	6	1	62	High school graduate	0	Yes	No	Yes	No	N/A
49	Un_GM	apple	3106	9	6	7	6	5	1	0	79	College	0	Yes	No	Yes	No	N/A
49	Un_GM	potato	3106	9	6	7	6	5	1	0	79	College	0	Yes	No	Yes	No	N/A
48	Un_GM	apple	3106	30	7	7	7	7	6	1	62	High school graduate	0	Yes	No	No	No	N/A
49	Un_GM	strawberry	3106	9	6	7	6	5	1	0	79	College	0	Yes	No	No	No	N/A
48	Un_GM	potato	3106	30	7	7	7	7	6	1	62	High school graduate	0	Yes	No	Yes	No	N/A
50	Non_GM	potato	3235	30	4	7	6	6	2	1	54	College	0	Yes	No	N/A	No	Yes
50	Non_GM	strawberry	3235	30	4	7	6	6	2	1	54	College	0	Yes	No	N/A	Yes	No
50	Non_GM	apple	3235	30	4	7	6	6	2	1	54	College	0	Yes	No	N/A	No	Yes
51	GM_Non	potato	3301	10	5	5	6	6	3	0	61	Graduate or professional degree	0	Yes	No	N/A	No	No
51	GM_Non	strawberry	3301	10	5	5	6	6	3	0	61	Graduate or professional degree	0	Yes	No	N/A	No	No
51	GM_Non	apple	3301	10	5	5	6	6	3	0	61	Graduate or professional degree	0	Yes	No	N/A	No	No
52	Non_GM	potato	3431	5	2	6	3	1	2	1	32	College	0	Yes	No	N/A	Yes	Yes
52	Non_GM	apple	3431	5	2	6	3	1	2	1	32	College	0	Yes	No	N/A	Yes	Yes
52	Non_GM	strawberry	3431	5	2	6	3	1	2	1	32	College	0	Yes	No	N/A	No	No
53	GM_Un	strawberry	3741	5	3	5	7	7	1	1	47	High school graduate	0	Yes	No	Yes	No	N/A
53	GM_Un	potato	3741	5	3	5	7	7	1	1	47	High school graduate	0	Yes	No	Yes	Yes	N/A
53	GM_Un	apple	3741	5	3	5	7	7	1	1	47	High school graduate	0	Yes	No	Yes	Yes	N/A
54	Non_GM	apple	4330	40	4	5	6	6	6	1	60	College	0	Yes	No	N/A	No	Yes
54	Non_GM	strawberry	4330	40	4	5	6	6	6	1	60	College	0	Yes	No	N/A	No	Yes
54	Non_GM	potato	4330	40	4	5	6	6	6	1	60	College	0	Yes	No	N/A	No	Yes
55	GM_Un	apple	4730	28	5	7	7	6	3	0	35	College	0	Yes	No	Yes	Yes	N/A
55	GM_Un	strawberry	4730	28	5	7	7	6	3	0	35	College	0	Yes	No	Yes	Yes	N/A
55	GM_Un	potato	4730	28	5	7	7	6	3	0	35	College	0	Yes	No	Yes	Yes	N/A
56	Non_Un	strawberry	4740	5	3	5	5	4	6	1	27	College	1	Yes	No	Yes	N/A	Yes
56	Non_Un	potato	4740	5	3	5	5	4	6	1	27	College	1	Yes	No	Yes	N/A	Yes
56	Non_Un	apple	4740	5	3	5	5	4	6	1	27	College	1	Yes	No	Yes	N/A	Yes
57	Un_Non	potato	4963	19	6	3	6	6	3	0	70	High school graduate	0	No	No	Yes	N/A	No
57	Un_Non	strawberry	4963	19	6	3	6	6	3	0	70	High school graduate	0	No	No	Yes	N/A	Yes
57	Un_Non	apple	4963	19	6	3	6	6	3	0	70	High school graduate	0	No	No	Yes	N/A	Yes
58	Non_GM	apple	4979	1	5	4	3	3	3	0	70	College	0	Yes	No	N/A	Yes	Yes
58	Non_GM	strawberry	4979	1	5	4	3	3	3	0	70	College	0	Yes	No	N/A	Yes	Yes
58	Non_GM	potato	4979	1	5	4	3	3	3	0	70	College	0	Yes	No	N/A	Yes	Yes
59	Un_GM	apple	5345	30	2	6	5	5	5	1	26	College	1	Yes	No	Yes	Yes	N/A
59	Un_GM	strawberry	5345	30	2	6	5	5	5	1	26	College	1	Yes	No	No	No	N/A
59	Un_GM	potato	5345	30	2	6	5	5	5	1	26	College	1	Yes	No	Yes	No	N/A
60	Non_Un	apple	6040	62	5	7	7	7	3	1	26	less than high school	0	Yes	No	Yes	N/A	Yes
60	Non_Un	potato	6040	62	5	7	7	7	3	1	26	less than high school	0	Yes	No	Yes	N/A	Yes
60	Non_Un	strawberry	6040	62	5	7	7	7	3	1	26	less than high school	0	Yes	No	No	N/A	No
61	Non_GM	apple	6066	40	4	7	5	6	3	1	75	College	0	Yes	No	N/A	No	No
61	Non_GM	potato	6066	40	4	7	5	6	3	1	75	College	0	Yes	No	N/A	No	Yes
61	Non_GM	strawberry	6066	40	4	7	5	6	3	1	75	College	0	Yes	No	N/A	No	No
62	Non_Un	strawberry	6082	0	5	2	6	7	1	0	22	College	0	No	No	No	N/A	No
62	Non_Un	apple	6082	0	5	2	6	7	1	0	22	College	0	No	No	Yes	N/A	Yes
62	Non_Un	potato	6082	0	5	2	6	7	1	0	22	College	0	No	No	Yes	N/A	Yes
64	GM_Non	strawberry	6108	18	1	6	6	6	3	1	35	High school graduate	1	Yes	No	N/A	No	Yes
64	GM_Non	apple	6108	18	1	6	6	6	3	1	35	High school graduate	1	Yes	No	N/A	Yes	Yes
63	Non_GM	strawberry	6108	47	5	7	7	7	7	0	29	College	0	Yes	No	N/A	No	Yes
63	Non_GM	potato	6108	47	5	7	7	7	7	0	29	College	0	Yes	No	N/A	No	Yes
64	GM_Non	potato	6108	18	1	6	6	6	3	1	35	High school graduate	1	Yes	No	N/A	Yes	Yes
63	Non_GM	apple	6108	47	5	7	7	7	7	0	29	College	0	Yes	No	N/A	No	Yes
65	Non_GM	apple	6120	25	7	7	7	7	2	1	56	College	1	No	No	N/A	Yes	Yes
65	Non_GM	potato	6120	25	7	7	7	7	2	1	56	College	1	No	No	N/A	Yes	Yes
65	Non_GM	strawberry	6120	25	7	7	7	7	2	1	56	College	1	No	No	N/A	Yes	Yes
66	Un_GM	potato	6401	40	6	7	7	7	2	1	52	High school graduate	0	Yes	No	Yes	No	N/A
66	Un_GM	apple	6401	40	6	7	7	7	2	1	52	High school graduate	0	Yes	No	No	No	N/A
66	Un_GM	strawberry	6401	40	6	7	7	7	2	1	52	High school graduate	0	Yes	No	Yes	No	N/A
67	Non_GM	potato	6451	4	4	5	2	1	4	0	50	College	0	Yes	No	N/A	Yes	Yes
67	Non_GM	strawberry	6451	4	4	5	2	1	4	0	50	College	0	Yes	No	N/A	No	No
67	Non_GM	apple	6451	4	4	5	2	1	4	0	50	College	0	Yes	No	N/A	No	No
68	GM_Non	apple	6473	19	3	5	5	4	5	1	57	College	0	Yes	No	N/A	No	Yes
68	GM_Non	potato	6473	19	3	5	5	4	5	1	57	College	0	Yes	No	N/A	No	Yes
68	GM_Non	strawberry	6473	19	3	5	5	4	5	1	57	College	0	Yes	No	N/A	No	Yes
69	GM_Non	potato	6492	9	4	4	6	7	5	1	60	High school graduate	0	Yes	No	N/A	Yes	Yes
69	GM_Non	strawberry	6492	9	4	4	6	7	5	1	60	High school graduate	0	Yes	No	N/A	Yes	No
69	GM_Non	apple	6492	9	4	4	6	7	5	1	60	High school graduate	0	Yes	No	N/A	No	No
70	Un_GM	apple	6611	39	3	7	5	5	3	1	55	College	0	Yes	No	Yes	Yes	N/A
70	Un_GM	strawberry	6611	39	3	7	5	5	3	1	55	College	0	Yes	No	Yes	Yes	N/A
70	Un_GM	potato	6611	39	3	7	5	5	3	1	55	College	0	Yes	No	Yes	Yes	N/A
71	Un_Non	strawberry	6704	40	4	5	6	5	3	1	23	College	0	Yes	No	Yes	N/A	Yes
71	Un_Non	apple	6704	40	4	5	6	5	3	1	23	College	0	Yes	No	Yes	N/A	Yes
71	Un_Non	potato	6704	40	4	5	6	5	3	1	23	College	0	Yes	No	Yes	N/A	Yes
72	Un_Non	potato	6708	30	3	7	7	7	5	1	73	Graduate or professional degree	0	Yes	No	Yes	N/A	Yes
72	Un_Non	apple	6708	30	3	7	7	7	5	1	73	Graduate or professional degree	0	Yes	No	No	N/A	No
72	Un_Non	strawberry	6708	30	3	7	7	7	5	1	73	Graduate or professional degree	0	Yes	No	No	N/A	No
73	Non_Un	apple	6810	0	5	5	7	6	2	0	76	High school graduate	0	Yes	No	Yes	N/A	Yes
73	Non_Un	potato	6810	0	5	5	7	6	2	0	76	High school graduate	0	Yes	No	Yes	N/A	Yes
73	Non_Un	strawberry	6810	0	5	5	7	6	2	0	76	High school graduate	0	Yes	No	No	N/A	No
74	GM_Un	apple	6825	61	4	5	6	5	3	1	39	College	0	Yes	No	Yes	No	N/A
74	GM_Un	potato	6825	61	4	5	6	5	3	1	39	College	0	Yes	No	Yes	No	N/A
74	GM_Un	strawberry	6825	61	4	5	6	5	3	1	39	College	0	Yes	No	Yes	No	N/A
75	Un_Non	potato	7075	5	6	4	7	7	1	1	52	College	0	Yes	No	No	N/A	No
75	Un_Non	strawberry	7075	5	6	4	7	7	1	1	52	College	0	Yes	No	No	N/A	No
75	Un_Non	apple	7075	5	6	4	7	7	1	1	52	College	0	Yes	No	No	N/A	No
76	GM_Non	apple	7090	19	5	4	5	6	4	1	62	College	0	No	No	N/A	No	Yes
76	GM_Non	potato	7090	19	5	4	5	6	4	1	62	College	0	No	No	N/A	No	Yes
76	GM_Non	strawberry	7090	19	5	4	5	6	4	1	62	College	0	No	No	N/A	No	Yes
77	GM_Non	apple	7093	42	5	5	7	7	3	1	47	College	1	Yes	No	N/A	Yes	No
77	GM_Non	strawberry	7093	42	5	5	7	7	3	1	47	College	1	Yes	No	N/A	Yes	Yes
77	GM_Non	potato	7093	42	5	5	7	7	3	1	47	College	1	Yes	No	N/A	Yes	Yes
78	Non_Un	potato	7110	21	6	4	7	7	4	1	52	College	0	Yes	No	Yes	N/A	Yes
78	Non_Un	strawberry	7110	21	6	4	7	7	4	1	52	College	0	Yes	No	Yes	N/A	Yes
78	Non_Un	apple	7110	21	6	4	7	7	4	1	52	College	0	Yes	No	Yes	N/A	Yes
79	Un_Non	apple	7407	12	5	7	7	7	3	1	51	Graduate or professional degree	1	Yes	No	Yes	N/A	Yes
79	Un_Non	strawberry	7407	12	5	7	7	7	3	1	51	Graduate or professional degree	1	Yes	No	Yes	N/A	Yes
79	Un_Non	potato	7407	12	5	7	7	7	3	1	51	Graduate or professional degree	1	Yes	No	No	N/A	No
80	Un_GM	strawberry	7450	19	4	5	6	6	2	0	86	College	0	No	No	No	No	N/A
80	Un_GM	apple	7450	19	4	5	6	6	2	0	86	College	0	No	No	Yes	No	N/A
80	Un_GM	potato	7450	19	4	5	6	6	2	0	86	College	0	No	No	Yes	No	N/A
81	Non_GM	potato	7461	31	5	7	7	7	4	1	66	High school graduate	0	Yes	No	N/A	No	Yes
81	Non_GM	apple	7461	31	5	7	7	7	4	1	66	High school graduate	0	Yes	No	N/A	Yes	Yes
81	Non_GM	strawberry	7461	31	5	7	7	7	4	1	66	High school graduate	0	Yes	No	N/A	No	Yes
82	Non_Un	apple	7470	10	5	5	6	6	3	1	61	College	0	Yes	No	Yes	N/A	Yes
82	Non_Un	potato	7470	10	5	5	6	6	3	1	61	College	0	Yes	No	Yes	N/A	Yes
82	Non_Un	strawberry	7470	10	5	5	6	6	3	1	61	College	0	Yes	No	Yes	N/A	Yes
83	Un_Non	potato	7480	0	4	7	7	7	1	1	47	College	1	No	No	Yes	N/A	Yes
83	Un_Non	apple	7480	0	4	7	7	7	1	1	47	College	1	No	No	Yes	N/A	Yes
83	Un_Non	strawberry	7480	0	4	7	7	7	1	1	47	College	1	No	No	Yes	N/A	Yes
84	Non_GM	apple	7506	61	5	6	7	6	4	1	85	High school graduate	0	Yes	No	N/A	No	Yes
85	GM_Un	strawberry	7506	36	1	7	6	6	5	1	28	College	0	Yes	No	Yes	No	N/A
85	GM_Un	potato	7506	36	1	7	6	6	5	1	28	College	0	Yes	No	Yes	No	N/A
85	GM_Un	apple	7506	36	1	7	6	6	5	1	28	College	0	Yes	No	Yes	No	N/A
84	Non_GM	strawberry	7506	61	5	6	7	6	4	1	85	High school graduate	0	Yes	No	N/A	No	Yes
84	Non_GM	potato	7506	61	5	6	7	6	4	1	85	High school graduate	0	Yes	No	N/A	No	Yes
86	Non_Un	potato	7604	78	2	6	5	5	6	0	23	High school graduate	1	Yes	No	No	N/A	Yes
86	Non_Un	apple	7604	78	2	6	5	5	6	0	23	High school graduate	1	Yes	No	No	N/A	Yes
86	Non_Un	strawberry	7604	78	2	6	5	5	6	0	23	High school graduate	1	Yes	No	No	N/A	Yes
87	GM_Non	apple	7627	10	5	4	4	6	1	0	81	College	0	Yes	No	N/A	No	Yes
87	GM_Non	strawberry	7627	10	5	4	4	6	1	0	81	College	0	Yes	No	N/A	No	Yes
87	GM_Non	potato	7627	10	5	4	4	6	1	0	81	College	0	Yes	No	N/A	No	Yes
88	GM_Un	strawberry	7719	15	1	7	6	6	4	1	42	College	0	Yes	No	No	No	N/A
88	GM_Un	apple	7719	15	1	7	6	6	4	1	42	College	0	Yes	No	No	No	N/A
88	GM_Un	potato	7719	15	1	7	6	6	4	1	42	College	0	Yes	No	Yes	Yes	N/A
89	Non_Un	potato	7832	50	5	7	7	7	5	1	44	College	0	Yes	No	Yes	N/A	Yes
89	Non_Un	strawberry	7832	50	5	7	7	7	5	1	44	College	0	Yes	No	Yes	N/A	Yes
89	Non_Un	apple	7832	50	5	7	7	7	5	1	44	College	0	Yes	No	Yes	N/A	Yes
90	Un_Non	apple	7834	50	5	7	7	7	2	1	50	College	1	Yes	No	Yes	N/A	No
90	Un_Non	strawberry	7834	50	5	7	7	7	2	1	50	College	1	Yes	No	Yes	N/A	No
90	Un_Non	potato	7834	50	5	7	7	7	2	1	50	College	1	Yes	No	Yes	N/A	No
91	GM_Non	apple	7852	18	5	5	5	5	4	1	42	College	1	Yes	No	N/A	Yes	Yes
91	GM_Non	potato	7852	18	5	5	5	5	4	1	42	College	1	Yes	No	N/A	Yes	Yes
91	GM_Non	strawberry	7852	18	5	5	5	5	4	1	42	College	1	Yes	No	N/A	No	No
92	Un_Non	apple	7863	17	5	6	7	5	2	0	53	College	0	Yes	No	Yes	N/A	Yes
92	Un_Non	potato	7863	17	5	6	7	5	2	0	53	College	0	Yes	No	Yes	N/A	Yes
92	Un_Non	strawberry	7863	17	5	6	7	5	2	0	53	College	0	Yes	No	No	N/A	No
93	Un_Non	apple	7936	15	5	4	7	6	3	1	74	High school graduate	0	Yes	No	No	N/A	Yes
93	Un_Non	potato	7936	15	5	4	7	6	3	1	74	High school graduate	0	Yes	No	No	N/A	No
93	Un_Non	strawberry	7936	15	5	4	7	6	3	1	74	High school graduate	0	Yes	No	No	N/A	Yes
94	Non_GM	potato	8016	0	3	6	5	4	3	1	35	College	0	Yes	No	N/A	No	No
94	Non_GM	apple	8016	0	3	6	5	4	3	1	35	College	0	Yes	No	N/A	No	No
94	Non_GM	strawberry	8016	0	3	6	5	4	3	1	35	College	0	Yes	No	N/A	No	No
95	Un_GM	apple	8022	49	4	6	5	7	3	1	66	College	0	Yes	No	Yes	No	N/A
95	Un_GM	strawberry	8022	49	4	6	5	7	3	1	66	College	0	Yes	No	Yes	No	N/A
95	Un_GM	potato	8022	49	4	6	5	7	3	1	66	College	0	Yes	No	Yes	No	N/A
96	Non_GM	apple	8048	60	1	5	7	6	5	1	68	Graduate or professional degree	0	Yes	No	N/A	No	Yes
96	Non_GM	potato	8048	60	1	5	7	6	5	1	68	Graduate or professional degree	0	Yes	No	N/A	No	Yes
96	Non_GM	strawberry	8048	60	1	5	7	6	5	1	68	Graduate or professional degree	0	Yes	No	N/A	No	Yes
97	Un_Non	potato	8050	20	5	7	7	7	7	1	28	High school graduate	0	Yes	No	No	N/A	Yes
97	Un_Non	apple	8050	20	5	7	7	7	7	1	28	High school graduate	0	Yes	No	Yes	N/A	No
97	Un_Non	strawberry	8050	20	5	7	7	7	7	1	28	High school graduate	0	Yes	No	No	N/A	No
98	Un_GM	apple	8094	45	4	6	5	5	3	1	23	High school graduate	1	No	No	Yes	No	N/A
98	Un_GM	potato	8094	45	4	6	5	5	3	1	23	High school graduate	1	No	No	Yes	No	N/A
98	Un_GM	strawberry	8094	45	4	6	5	5	3	1	23	High school graduate	1	No	No	Yes	No	N/A
99	Non_Un	apple	8105	80	7	7	7	7	6	1	60	High school graduate	0	Yes	No	No	N/A	No
99	Non_Un	strawberry	8105	80	7	7	7	7	6	1	60	High school graduate	0	Yes	No	No	N/A	No
99	Non_Un	potato	8105	80	7	7	7	7	6	1	60	High school graduate	0	Yes	No	Yes	N/A	Yes
100	Non_GM	apple	8210	40	3	5	7	5	3	1	34	College	1	Yes	Yes	N/A	No	Yes
100	Non_GM	strawberry	8210	40	3	5	7	5	3	1	34	College	1	Yes	Yes	N/A	No	Yes
100	Non_GM	potato	8210	40	3	5	7	5	3	1	34	College	1	Yes	Yes	N/A	No	Yes
101	Un_Non	apple	8318	70	4	7	7	7	3	1	56	College	0	Yes	No	Yes	N/A	Yes
101	Un_Non	strawberry	8318	70	4	7	7	7	3	1	56	College	0	Yes	No	Yes	N/A	Yes
101	Un_Non	potato	8318	70	4	7	7	7	3	1	56	College	0	Yes	No	Yes	N/A	Yes
102	GM_Un	strawberry	8406	4	5	3	7	7	1	0	74	College	0	Yes	No	Yes	No	N/A
102	GM_Un	apple	8406	4	5	3	7	7	1	0	74	College	0	Yes	No	Yes	No	N/A
102	GM_Un	potato	8406	4	5	3	7	7	1	0	74	College	0	Yes	No	Yes	No	N/A
103	GM_Non	potato	8736	30	3	7	7	7	6	1	70	College	0	Yes	No	N/A	No	Yes
103	GM_Non	strawberry	8736	30	3	7	7	7	6	1	70	College	0	Yes	No	N/A	No	Yes
103	GM_Non	apple	8736	30	3	7	7	7	6	1	70	College	0	Yes	No	N/A	No	Yes
104	Un_GM	strawberry	8816	70	4	5	7	7	4	1	40	College	0	Yes	No	No	No	N/A
104	Un_GM	potato	8816	70	4	5	7	7	4	1	40	College	0	Yes	No	Yes	No	N/A
104	Un_GM	apple	8816	70	4	5	7	7	4	1	40	College	0	Yes	No	Yes	No	N/A
105	Non_GM	potato	8817	20	6	6	7	6	3	1	63	Graduate or professional degree	0	No	No	N/A	Yes	Yes
105	Non_GM	strawberry	8817	20	6	6	7	6	3	1	63	Graduate or professional degree	0	No	No	N/A	No	No
105	Non_GM	apple	8817	20	6	6	7	6	3	1	63	Graduate or professional degree	0	No	No	N/A	Yes	Yes
106	Un_GM	strawberry	8822	17	3	3	3	5	3	0	29	College	1	Yes	No	No	No	N/A
106	Un_GM	apple	8822	17	3	3	3	5	3	0	29	College	1	Yes	No	Yes	Yes	N/A
106	Un_GM	potato	8822	17	3	3	3	5	3	0	29	College	1	Yes	No	Yes	Yes	N/A
107	GM_Non	strawberry	8831	33	3	6	6	7	3	1	73	Graduate or professional degree	0	Yes	No	N/A	Yes	Yes
107	GM_Non	apple	8831	33	3	6	6	7	3	1	73	Graduate or professional degree	0	Yes	No	N/A	Yes	Yes
108	GM_Un	potato	8831	4	5	3	6	6	1	1	53	Graduate or professional degree	0	Yes	No	No	No	N/A
108	GM_Un	strawberry	8831	4	5	3	6	6	1	1	53	Graduate or professional degree	0	Yes	No	No	No	N/A
108	GM_Un	apple	8831	4	5	3	6	6	1	1	53	Graduate or professional degree	0	Yes	No	No	No	N/A
107	GM_Non	potato	8831	33	3	6	6	7	3	1	73	Graduate or professional degree	0	Yes	No	N/A	Yes	Yes
109	Non_GM	strawberry	8840	40	4	4	5	5	4	1	31	College	1	Yes	No	N/A	Yes	Yes
109	Non_GM	apple	8840	40	4	4	5	5	4	1	31	College	1	Yes	No	N/A	Yes	Yes
109	Non_GM	potato	8840	40	4	4	5	5	4	1	31	College	1	Yes	No	N/A	Yes	No
110	Non_GM	apple	8846	19	4	4	5	5	2	1	38	College	0	No	No	N/A	No	Yes
110	Non_GM	strawberry	8846	19	4	4	5	5	2	1	38	College	0	No	No	N/A	No	No
110	Non_GM	potato	8846	19	4	4	5	5	2	1	38	College	0	No	No	N/A	No	Yes
111	Un_Non	potato	10001	10	2	7	5	4	2	1	30	College	0	Yes	No	Yes	N/A	Yes
111	Un_Non	strawberry	10001	10	2	7	5	4	2	1	30	College	0	Yes	No	Yes	N/A	Yes
111	Un_Non	apple	10001	10	2	7	5	4	2	1	30	College	0	Yes	No	Yes	N/A	Yes
112	Non_Un	strawberry	10003	69	5	7	7	6	4	1	75	College	0	Yes	No	Yes	N/A	Yes
112	Non_Un	apple	10003	69	5	7	7	6	4	1	75	College	0	Yes	No	Yes	N/A	Yes
112	Non_Un	potato	10003	69	5	7	7	6	4	1	75	College	0	Yes	No	Yes	N/A	Yes
113	Non_Un	apple	10006	91	6	7	6	7	6	1	40	College	0	Yes	No	Yes	N/A	Yes
113	Non_Un	strawberry	10006	91	6	7	6	7	6	1	40	College	0	Yes	No	Yes	N/A	Yes
113	Non_Un	potato	10006	91	6	7	6	7	6	1	40	College	0	Yes	No	Yes	N/A	Yes
114	Non_Un	strawberry	10007	20	4	5	7	6	3	1	43	College	0	No	No	Yes	N/A	Yes
114	Non_Un	potato	10007	20	4	5	7	6	3	1	43	College	0	No	No	Yes	N/A	Yes
114	Non_Un	apple	10007	20	4	5	7	6	3	1	43	College	0	No	No	Yes	N/A	Yes
115	Non_GM	apple	10021	91	2	7	7	7	6	1	66	College	0	Yes	Yes	N/A	No	Yes
115	Non_GM	potato	10021	91	2	7	7	7	6	1	66	College	0	Yes	Yes	N/A	No	Yes
115	Non_GM	strawberry	10021	91	2	7	7	7	6	1	66	College	0	Yes	Yes	N/A	No	Yes
116	GM_Non	apple	10031	10	2	7	7	7	3	0	33	College	0	Yes	Yes	N/A	No	Yes
116	GM_Non	potato	10031	10	2	7	7	7	3	0	33	College	0	Yes	Yes	N/A	No	Yes
116	GM_Non	strawberry	10031	10	2	7	7	7	3	0	33	College	0	Yes	Yes	N/A	No	No
117	Non_Un	strawberry	10301	80	1	7	7	7	7	1	47	College	0	Yes	No	No	N/A	Yes
117	Non_Un	potato	10301	80	1	7	7	7	7	1	47	College	0	Yes	No	No	N/A	Yes
117	Non_Un	apple	10301	80	1	7	7	7	7	1	47	College	0	Yes	No	No	N/A	Yes
118	Non_Un	strawberry	10308	52	6	4	6	5	5	1	30	College	1	Yes	No	No	N/A	Yes
118	Non_Un	potato	10308	52	6	4	6	5	5	1	30	College	1	Yes	No	No	N/A	Yes
118	Non_Un	apple	10308	52	6	4	6	5	5	1	30	College	1	Yes	No	No	N/A	Yes
119	Un_GM	apple	10454	25	3	7	7	7	2	1	57	College	1	Yes	No	Yes	Yes	N/A
119	Un_GM	potato	10454	25	3	7	7	7	2	1	57	College	1	Yes	No	Yes	Yes	N/A
119	Un_GM	strawberry	10454	25	3	7	7	7	2	1	57	College	1	Yes	No	Yes	Yes	N/A
120	GM_Non	potato	10473	40	4	6	6	6	3	1	67	College	0	Yes	No	N/A	No	Yes
120	GM_Non	strawberry	10473	40	4	6	6	6	3	1	67	College	0	Yes	No	N/A	No	No
120	GM_Non	apple	10473	40	4	6	6	6	3	1	67	College	0	Yes	No	N/A	No	Yes
121	Un_GM	apple	10501	90	5	7	7	7	6	1	58	College	0	Yes	No	Yes	No	N/A
121	Un_GM	potato	10501	90	5	7	7	7	6	1	58	College	0	Yes	No	Yes	No	N/A
121	Un_GM	strawberry	10501	90	5	7	7	7	6	1	58	College	0	Yes	No	Yes	No	N/A
122	GM_Un	strawberry	10520	30	3	5	5	5	3	0	67	College	0	Yes	No	Yes	Yes	N/A
122	GM_Un	apple	10520	30	3	5	5	5	3	0	67	College	0	Yes	No	Yes	Yes	N/A
122	GM_Un	potato	10520	30	3	5	5	5	3	0	67	College	0	Yes	No	Yes	Yes	N/A
123	Un_GM	apple	10583	10	2	4	5	4	2	1	46	College	0	No	No	Yes	Yes	N/A
123	Un_GM	strawberry	10583	10	2	4	5	4	2	1	46	College	0	No	No	Yes	Yes	N/A
123	Un_GM	potato	10583	10	2	4	5	4	2	1	46	College	0	No	No	Yes	Yes	N/A
124	Un_Non	apple	10970	9	4	4	4	3	2	1	57	Graduate or professional degree	0	Yes	No	No	N/A	No
124	Un_Non	strawberry	10970	9	4	4	4	3	2	1	57	Graduate or professional degree	0	Yes	No	No	N/A	No
124	Un_Non	potato	10970	9	4	4	4	3	2	1	57	Graduate or professional degree	0	Yes	No	No	N/A	No
125	Non_Un	strawberry	10980	70	5	6	6	7	5	0	66	College	0	Yes	No	No	N/A	Yes
125	Non_Un	apple	10980	70	5	6	6	7	5	0	66	College	0	Yes	No	No	N/A	Yes
125	Non_Un	potato	10980	70	5	6	6	7	5	0	66	College	0	Yes	No	Yes	N/A	Yes
126	Non_GM	potato	10992	9	2	6	6	7	3	0	69	High school graduate	0	Yes	No	N/A	Yes	Yes
126	Non_GM	apple	10992	9	2	6	6	7	3	0	69	High school graduate	0	Yes	No	N/A	Yes	Yes
126	Non_GM	strawberry	10992	9	2	6	6	7	3	0	69	High school graduate	0	Yes	No	N/A	No	No
127	Un_Non	potato	11005	20	3	7	6	5	5	1	61	College	0	Yes	No	No	N/A	No
127	Un_Non	strawberry	11005	20	3	7	6	5	5	1	61	College	0	Yes	No	No	N/A	No
127	Un_Non	apple	11005	20	3	7	6	5	5	1	61	College	0	Yes	No	No	N/A	No
128	Non_Un	potato	11203	70	2	5	7	7	3	1	67	High school graduate	0	Yes	No	Yes	N/A	Yes
128	Non_Un	apple	11203	70	2	5	7	7	3	1	67	High school graduate	0	Yes	No	Yes	N/A	Yes
128	Non_Un	strawberry	11203	70	2	5	7	7	3	1	67	High school graduate	0	Yes	No	Yes	N/A	Yes
129	Non_Un	strawberry	11207	0	7	7	7	7	1	1	50	High school graduate	0	Yes	No	Yes	N/A	Yes
129	Non_Un	apple	11207	0	7	7	7	7	1	1	50	High school graduate	0	Yes	No	Yes	N/A	Yes
129	Non_Un	potato	11207	0	7	7	7	7	1	1	50	High school graduate	0	Yes	No	Yes	N/A	Yes
130	Non_Un	apple	11223	0	4	1	7	7	1	0	60	High school graduate	0	Yes	No	No	N/A	No
130	Non_Un	potato	11223	0	4	1	7	7	1	0	60	High school graduate	0	Yes	No	Yes	N/A	Yes
130	Non_Un	strawberry	11223	0	4	1	7	7	1	0	60	High school graduate	0	Yes	No	No	N/A	No
131	GM_Non	strawberry	11362	25	3	5	5	5	4	1	36	Graduate or professional degree	0	No	No	N/A	No	Yes
131	GM_Non	potato	11362	25	3	5	5	5	4	1	36	Graduate or professional degree	0	No	No	N/A	No	Yes
131	GM_Non	apple	11362	25	3	5	5	5	4	1	36	Graduate or professional degree	0	No	No	N/A	No	Yes
132	Non_Un	strawberry	11364	40	4	4	4	4	4	0	24	College	0	Yes	No	Yes	N/A	Yes
132	Non_Un	apple	11364	40	4	4	4	4	4	0	24	College	0	Yes	No	Yes	N/A	Yes
132	Non_Un	potato	11364	40	4	4	4	4	4	0	24	College	0	Yes	No	Yes	N/A	Yes
133	Un_Non	strawberry	11368	30	3	5	5	5	4	1	23	College	1	Yes	No	No	N/A	Yes
133	Un_Non	potato	11368	30	3	5	5	5	4	1	23	College	1	Yes	No	Yes	N/A	Yes
133	Un_Non	apple	11368	30	3	5	5	5	4	1	23	College	1	Yes	No	Yes	N/A	Yes
134	Un_Non	apple	11369	82	6	6	7	6	6	0	35	College	1	Yes	No	Yes	N/A	Yes
134	Un_Non	strawberry	11369	82	6	6	7	6	6	0	35	College	1	Yes	No	Yes	N/A	Yes
134	Un_Non	potato	11369	82	6	6	7	6	6	0	35	College	1	Yes	No	Yes	N/A	Yes
135	GM_Un	strawberry	11375	9	3	6	7	7	2	1	61	Graduate or professional degree	0	Yes	No	No	No	N/A
135	GM_Un	potato	11375	9	3	6	7	7	2	1	61	Graduate or professional degree	0	Yes	No	Yes	No	N/A
135	GM_Un	apple	11375	9	3	6	7	7	2	1	61	Graduate or professional degree	0	Yes	No	Yes	No	N/A
136	GM_Un	potato	11377	19	1	2	7	7	3	1	22	College	0	Yes	No	Yes	No	N/A
136	GM_Un	strawberry	11377	19	1	2	7	7	3	1	22	College	0	Yes	No	Yes	Yes	N/A
136	GM_Un	apple	11377	19	1	2	7	7	3	1	22	College	0	Yes	No	Yes	No	N/A
137	GM_Non	strawberry	11385	9	5	3	5	5	3	1	37	College	1	Yes	No	N/A	No	No
137	GM_Non	apple	11385	9	5	3	5	5	3	1	37	College	1	Yes	No	N/A	No	No
137	GM_Non	potato	11385	9	5	3	5	5	3	1	37	College	1	Yes	No	N/A	No	No
139	Un_GM	potato	11520	60	4	6	7	7	6	1	59	College	0	Yes	No	Yes	No	N/A
138	Un_GM	potato	11520	30	5	3	7	7	5	1	57	College	0	Yes	No	Yes	No	N/A
138	Un_GM	apple	11520	30	5	3	7	7	5	1	57	College	0	Yes	No	No	No	N/A
139	Un_GM	apple	11520	60	4	6	7	7	6	1	59	College	0	Yes	No	No	No	N/A
139	Un_GM	strawberry	11520	60	4	6	7	7	6	1	59	College	0	Yes	No	Yes	No	N/A
138	Un_GM	strawberry	11520	30	5	3	7	7	5	1	57	College	0	Yes	No	No	No	N/A
140	Un_GM	strawberry	11560	18	1	7	7	7	1	1	32	College	0	No	No	Yes	No	N/A
140	Un_GM	apple	11560	18	1	7	7	7	1	1	32	College	0	No	No	No	No	N/A
140	Un_GM	potato	11560	18	1	7	7	7	1	1	32	College	0	No	No	Yes	No	N/A
141	Non_Un	potato	11706	34	4	5	6	5	6	0	27	College	1	Yes	No	Yes	N/A	Yes
141	Non_Un	strawberry	11706	34	4	5	6	5	6	0	27	College	1	Yes	No	Yes	N/A	Yes
141	Non_Un	apple	11706	34	4	5	6	5	6	0	27	College	1	Yes	No	No	N/A	No
142	GM_Un	potato	11710	9	2	2	6	6	2	0	67	College	0	Yes	No	No	No	N/A
142	GM_Un	apple	11710	9	2	2	6	6	2	0	67	College	0	Yes	No	No	No	N/A
142	GM_Un	strawberry	11710	9	2	2	6	6	2	0	67	College	0	Yes	No	No	No	N/A
143	GM_Non	apple	11751	31	4	5	5	5	4	1	50	College	0	Yes	No	N/A	Yes	Yes
143	GM_Non	potato	11751	31	4	5	5	5	4	1	50	College	0	Yes	No	N/A	Yes	Yes
143	GM_Non	strawberry	11751	31	4	5	5	5	4	1	50	College	0	Yes	No	N/A	Yes	Yes
144	Un_GM	apple	11779	51	4	7	7	7	7	1	31	High school graduate	1	Yes	No	Yes	No	N/A
144	Un_GM	strawberry	11779	51	4	7	7	7	7	1	31	High school graduate	1	Yes	No	Yes	No	N/A
144	Un_GM	potato	11779	51	4	7	7	7	7	1	31	High school graduate	1	Yes	No	Yes	No	N/A
145	Un_GM	apple	11792	30	3	7	7	7	6	1	36	Graduate or professional degree	0	Yes	No	Yes	Yes	N/A
145	Un_GM	strawberry	11792	30	3	7	7	7	6	1	36	Graduate or professional degree	0	Yes	No	Yes	Yes	N/A
145	Un_GM	potato	11792	30	3	7	7	7	6	1	36	Graduate or professional degree	0	Yes	No	Yes	Yes	N/A
146	Un_Non	potato	11931	3	3	7	7	7	6	1	67	High school graduate	0	Yes	No	Yes	N/A	Yes
146	Un_Non	strawberry	11931	3	3	7	7	7	6	1	67	High school graduate	0	Yes	No	Yes	N/A	No
146	Un_Non	apple	11931	3	3	7	7	7	6	1	67	High school graduate	0	Yes	No	Yes	N/A	Yes
147	Un_GM	strawberry	12010	60	5	6	7	7	2	1	29	High school graduate	1	Yes	No	No	No	N/A
147	Un_GM	potato	12010	60	5	6	7	7	2	1	29	High school graduate	1	Yes	No	Yes	No	N/A
147	Un_GM	apple	12010	60	5	6	7	7	2	1	29	High school graduate	1	Yes	No	Yes	No	N/A
148	GM_Un	apple	12065	51	2	5	6	5	4	1	64	Graduate or professional degree	0	Yes	No	Yes	Yes	N/A
148	GM_Un	potato	12065	51	2	5	6	5	4	1	64	Graduate or professional degree	0	Yes	No	Yes	Yes	N/A
148	GM_Un	strawberry	12065	51	2	5	6	5	4	1	64	Graduate or professional degree	0	Yes	No	No	Yes	N/A
149	Un_GM	strawberry	12538	9	1	7	5	6	5	0	72	College	0	Yes	No	No	No	N/A
149	Un_GM	apple	12538	9	1	7	5	6	5	0	72	College	0	Yes	No	No	No	N/A
149	Un_GM	potato	12538	9	1	7	5	6	5	0	72	College	0	Yes	No	No	No	N/A
150	Non_GM	apple	12550	10	5	6	5	5	1	1	62	High school graduate	0	Yes	No	N/A	No	No
150	Non_GM	strawberry	12550	10	5	6	5	5	1	1	62	High school graduate	0	Yes	No	N/A	Yes	Yes
150	Non_GM	potato	12550	10	5	6	5	5	1	1	62	High school graduate	0	Yes	No	N/A	Yes	Yes
151	GM_Non	strawberry	12589	41	1	6	7	6	5	1	25	High school graduate	0	Yes	No	N/A	Yes	Yes
151	GM_Non	apple	12589	41	1	6	7	6	5	1	25	High school graduate	0	Yes	No	N/A	Yes	Yes
151	GM_Non	potato	12589	41	1	6	7	6	5	1	25	High school graduate	0	Yes	No	N/A	Yes	Yes
152	Non_GM	apple	12758	30	1	7	5	6	3	1	58	less than high school	0	Yes	No	N/A	Yes	Yes
152	Non_GM	potato	12758	30	1	7	5	6	3	1	58	less than high school	0	Yes	No	N/A	Yes	Yes
152	Non_GM	strawberry	12758	30	1	7	5	6	3	1	58	less than high school	0	Yes	No	N/A	Yes	Yes
153	GM_Non	strawberry	12789	34	4	3	4	4	2	0	60	Graduate or professional degree	1	No	No	N/A	No	Yes
153	GM_Non	apple	12789	34	4	3	4	4	2	0	60	Graduate or professional degree	1	No	No	N/A	No	Yes
153	GM_Non	potato	12789	34	4	3	4	4	2	0	60	Graduate or professional degree	1	No	No	N/A	No	Yes
154	Un_Non	strawberry	12885	9	4	5	4	4	6	0	39	Graduate or professional degree	1	Yes	No	Yes	N/A	Yes
154	Un_Non	apple	12885	9	4	5	4	4	6	0	39	Graduate or professional degree	1	Yes	No	Yes	N/A	Yes
154	Un_Non	potato	12885	9	4	5	4	4	6	0	39	Graduate or professional degree	1	Yes	No	No	N/A	No
155	Un_GM	apple	12901	2	3	6	6	6	2	1	55	College	0	Yes	No	No	No	N/A
155	Un_GM	potato	12901	2	3	6	6	6	2	1	55	College	0	Yes	No	Yes	No	N/A
155	Un_GM	strawberry	12901	2	3	6	6	6	2	1	55	College	0	Yes	No	No	No	N/A
156	GM_Un	apple	13032	30	2	5	3	3	2	0	49	College	0	Yes	No	Yes	Yes	N/A
156	GM_Un	strawberry	13032	30	2	5	3	3	2	0	49	College	0	Yes	No	Yes	Yes	N/A
156	GM_Un	potato	13032	30	2	5	3	3	2	0	49	College	0	Yes	No	Yes	Yes	N/A
157	Non_Un	strawberry	13039	4	7	7	6	6	3	1	68	High school graduate	0	Yes	No	Yes	N/A	Yes
158	Un_Non	apple	13039	3	3	6	7	7	5	0	64	College	0	Yes	No	No	N/A	No
157	Non_Un	potato	13039	4	7	7	6	6	3	1	68	High school graduate	0	Yes	No	Yes	N/A	Yes
158	Un_Non	potato	13039	3	3	6	7	7	5	0	64	College	0	Yes	No	No	N/A	No
158	Un_Non	strawberry	13039	3	3	6	7	7	5	0	64	College	0	Yes	No	No	N/A	No
157	Non_Un	apple	13039	4	7	7	6	6	3	1	68	High school graduate	0	Yes	No	Yes	N/A	Yes
159	GM_Un	strawberry	13088	9	4	7	7	7	2	0	53	High school graduate	0	Yes	No	No	Yes	N/A
159	GM_Un	potato	13088	9	4	7	7	7	2	0	53	High school graduate	0	Yes	No	No	No	N/A
159	GM_Un	apple	13088	9	4	7	7	7	2	0	53	High school graduate	0	Yes	No	No	Yes	N/A
160	Un_Non	potato	13126	11	4	7	5	5	2	1	29	College	0	Yes	No	Yes	N/A	Yes
160	Un_Non	apple	13126	11	4	7	5	5	2	1	29	College	0	Yes	No	No	N/A	No
160	Un_Non	strawberry	13126	11	4	7	5	5	2	1	29	College	0	Yes	No	Yes	N/A	Yes
161	GM_Un	strawberry	13328	10	6	6	6	5	3	0	73	College	0	Yes	No	Yes	No	N/A
161	GM_Un	apple	13328	10	6	6	6	5	3	0	73	College	0	Yes	No	Yes	No	N/A
161	GM_Un	potato	13328	10	6	6	6	5	3	0	73	College	0	Yes	No	Yes	No	N/A
162	Non_Un	strawberry	13329	13	7	1	5	3	5	0	34	less than high school	0	Yes	No	Yes	N/A	Yes
162	Non_Un	apple	13329	13	7	1	5	3	5	0	34	less than high school	0	Yes	No	Yes	N/A	Yes
162	Non_Un	potato	13329	13	7	1	5	3	5	0	34	less than high school	0	Yes	No	Yes	N/A	Yes
163	GM_Un	apple	13339	73	5	6	6	6	7	1	41	College	0	Yes	No	Yes	No	N/A
163	GM_Un	strawberry	13339	73	5	6	6	6	7	1	41	College	0	Yes	No	Yes	No	N/A
163	GM_Un	potato	13339	73	5	6	6	6	7	1	41	College	0	Yes	No	Yes	No	N/A
164	Un_Non	apple	13611	1	5	5	6	7	5	1	60	Graduate or professional degree	0	Yes	No	No	N/A	No
164	Un_Non	strawberry	13611	1	5	5	6	7	5	1	60	Graduate or professional degree	0	Yes	No	Yes	N/A	Yes
164	Un_Non	potato	13611	1	5	5	6	7	5	1	60	Graduate or professional degree	0	Yes	No	Yes	N/A	Yes
165	GM_Non	potato	13619	5	5	5	7	7	1	0	60	College	0	No	No	N/A	No	Yes
165	GM_Non	apple	13619	5	5	5	7	7	1	0	60	College	0	No	No	N/A	No	Yes
165	GM_Non	strawberry	13619	5	5	5	7	7	1	0	60	College	0	No	No	N/A	No	Yes
166	GM_Un	potato	13760	50	2	5	6	6	3	1	36	College	1	Yes	No	Yes	Yes	N/A
166	GM_Un	strawberry	13760	50	2	5	6	6	3	1	36	College	1	Yes	No	Yes	No	N/A
166	GM_Un	apple	13760	50	2	5	6	6	3	1	36	College	1	Yes	No	Yes	Yes	N/A
167	Un_Non	strawberry	13815	9	4	6	6	5	2	1	71	High school graduate	0	Yes	No	Yes	N/A	Yes
167	Un_Non	potato	13815	9	4	6	6	5	2	1	71	High school graduate	0	Yes	No	Yes	N/A	Yes
167	Un_Non	apple	13815	9	4	6	6	5	2	1	71	High school graduate	0	Yes	No	No	N/A	No
168	Non_GM	apple	13903	2	3	7	5	5	1	1	49	College	0	Yes	No	N/A	Yes	Yes
168	Non_GM	strawberry	13903	2	3	7	5	5	1	1	49	College	0	Yes	No	N/A	Yes	Yes
168	Non_GM	potato	13903	2	3	7	5	5	1	1	49	College	0	Yes	No	N/A	Yes	Yes
169	GM_Non	apple	13905	61	2	5	5	5	4	1	27	College	0	No	No	N/A	Yes	Yes
169	GM_Non	strawberry	13905	61	2	5	5	5	4	1	27	College	0	No	No	N/A	Yes	Yes
169	GM_Non	potato	13905	61	2	5	5	5	4	1	27	College	0	No	No	N/A	Yes	Yes
170	GM_Un	potato	14043	41	1	6	5	4	4	1	42	College	1	Yes	No	Yes	Yes	N/A
170	GM_Un	apple	14043	41	1	6	5	4	4	1	42	College	1	Yes	No	No	No	N/A
170	GM_Un	strawberry	14043	41	1	6	5	4	4	1	42	College	1	Yes	No	No	No	N/A
172	Non_Un	potato	14072	19	5	6	6	5	5	1	75	College	0	Yes	No	Yes	N/A	Yes
172	Non_Un	apple	14072	19	5	6	6	5	5	1	75	College	0	Yes	No	No	N/A	No
172	Non_Un	strawberry	14072	19	5	6	6	5	5	1	75	College	0	Yes	No	No	N/A	No
171	Un_GM	apple	14072	10	4	7	7	7	1	1	68	High school graduate	0	Yes	No	No	No	N/A
171	Un_GM	potato	14072	10	4	7	7	7	1	1	68	High school graduate	0	Yes	No	Yes	No	N/A
171	Un_GM	strawberry	14072	10	4	7	7	7	1	1	68	High school graduate	0	Yes	No	No	No	N/A
173	Non_GM	strawberry	14085	5	3	6	7	6	1	1	28	College	1	Yes	No	N/A	No	Yes
173	Non_GM	apple	14085	5	3	6	7	6	1	1	28	College	1	Yes	No	N/A	No	Yes
174	Un_Non	potato	14085	60	3	6	6	7	4	1	24	College	0	No	No	Yes	N/A	Yes
173	Non_GM	potato	14085	5	3	6	7	6	1	1	28	College	1	Yes	No	N/A	No	Yes
174	Un_Non	apple	14085	60	3	6	6	7	4	1	24	College	0	No	No	No	N/A	No
174	Un_Non	strawberry	14085	60	3	6	6	7	4	1	24	College	0	No	No	No	N/A	No
175	Non_GM	apple	14217	17	4	6	6	7	6	1	38	College	1	Yes	No	N/A	No	Yes
175	Non_GM	strawberry	14217	17	4	6	6	7	6	1	38	College	1	Yes	No	N/A	No	Yes
175	Non_GM	potato	14217	17	4	6	6	7	6	1	38	College	1	Yes	No	N/A	No	Yes
176	GM_Un	strawberry	14224	30	2	6	6	6	2	0	56	College	0	Yes	No	Yes	Yes	N/A
176	GM_Un	potato	14224	30	2	6	6	6	2	0	56	College	0	Yes	No	Yes	Yes	N/A
176	GM_Un	apple	14224	30	2	6	6	6	2	0	56	College	0	Yes	No	Yes	Yes	N/A
177	GM_Non	apple	14432	50	4	1	7	7	4	1	28	High school graduate	0	Yes	Yes	N/A	No	No
177	GM_Non	potato	14432	50	4	1	7	7	4	1	28	High school graduate	0	Yes	Yes	N/A	No	No
177	GM_Non	strawberry	14432	50	4	1	7	7	4	1	28	High school graduate	0	Yes	Yes	N/A	No	No
178	Un_Non	strawberry	14467	9	5	3	3	3	3	0	61	College	0	Yes	No	No	N/A	No
178	Un_Non	potato	14467	9	5	3	3	3	3	0	61	College	0	Yes	No	Yes	N/A	Yes
178	Un_Non	apple	14467	9	5	3	3	3	3	0	61	College	0	Yes	No	Yes	N/A	Yes
179	GM_Un	potato	14610	24	3	6	7	6	4	1	72	Graduate or professional degree	0	No	No	Yes	No	N/A
179	GM_Un	strawberry	14610	24	3	6	7	6	4	1	72	Graduate or professional degree	0	No	No	Yes	No	N/A
179	GM_Un	apple	14610	24	3	6	7	6	4	1	72	Graduate or professional degree	0	No	No	Yes	No	N/A
180	GM_Non	apple	14624	40	4	4	6	6	5	1	60	College	0	Yes	No	N/A	No	No
180	GM_Non	potato	14624	40	4	4	6	6	5	1	60	College	0	Yes	No	N/A	No	No
180	GM_Non	strawberry	14624	40	4	4	6	6	5	1	60	College	0	Yes	No	N/A	No	No
181	Un_Non	apple	14901	13	5	6	6	6	5	0	68	College	0	Yes	No	No	N/A	No
181	Un_Non	strawberry	14901	13	5	6	6	6	5	0	68	College	0	Yes	No	No	N/A	No
181	Un_Non	potato	14901	13	5	6	6	6	5	0	68	College	0	Yes	No	Yes	N/A	Yes
182	Un_GM	apple	15042	3	5	3	4	3	2	0	35	College	0	Yes	No	No	No	N/A
182	Un_GM	strawberry	15042	3	5	3	4	3	2	0	35	College	0	Yes	No	No	No	N/A
182	Un_GM	potato	15042	3	5	3	4	3	2	0	35	College	0	Yes	No	No	No	N/A
183	Un_Non	potato	15044	28	1	7	6	6	3	1	40	College	1	Yes	No	Yes	N/A	Yes
183	Un_Non	apple	15044	28	1	7	6	6	3	1	40	College	1	Yes	No	Yes	N/A	Yes
183	Un_Non	strawberry	15044	28	1	7	6	6	3	1	40	College	1	Yes	No	No	N/A	No
184	Non_GM	apple	15067	78	5	7	7	7	5	1	49	College	1	Yes	No	N/A	No	Yes
184	Non_GM	potato	15067	78	5	7	7	7	5	1	49	College	1	Yes	No	N/A	No	Yes
184	Non_GM	strawberry	15067	78	5	7	7	7	5	1	49	College	1	Yes	No	N/A	No	Yes
185	GM_Non	strawberry	15108	10	5	7	3	5	2	1	39	College	0	Yes	No	N/A	Yes	Yes
185	GM_Non	potato	15108	10	5	7	3	5	2	1	39	College	0	Yes	No	N/A	Yes	Yes
185	GM_Non	apple	15108	10	5	7	3	5	2	1	39	College	0	Yes	No	N/A	Yes	Yes
186	GM_Non	apple	15131	12	4	6	7	7	5	0	53	Graduate or professional degree	0	Yes	No	N/A	Yes	No
186	GM_Non	potato	15131	12	4	6	7	7	5	0	53	Graduate or professional degree	0	Yes	No	N/A	No	No
186	GM_Non	strawberry	15131	12	4	6	7	7	5	0	53	Graduate or professional degree	0	Yes	No	N/A	No	No
187	Un_Non	strawberry	15143	40	6	7	6	6	2	1	49	College	1	Yes	No	Yes	N/A	Yes
187	Un_Non	apple	15143	40	6	7	6	6	2	1	49	College	1	Yes	No	Yes	N/A	Yes
187	Un_Non	potato	15143	40	6	7	6	6	2	1	49	College	1	Yes	No	Yes	N/A	Yes
188	Non_Un	apple	15147	5	4	6	6	6	2	0	85	High school graduate	0	Yes	No	No	N/A	Yes
188	Non_Un	strawberry	15147	5	4	6	6	6	2	0	85	High school graduate	0	Yes	No	No	N/A	No
188	Non_Un	potato	15147	5	4	6	6	6	2	0	85	High school graduate	0	Yes	No	No	N/A	Yes
189	Non_Un	apple	15206	1	3	5	7	7	3	1	40	High school graduate	1	Yes	No	No	N/A	No
189	Non_Un	strawberry	15206	1	3	5	7	7	3	1	40	High school graduate	1	Yes	No	No	N/A	No
189	Non_Un	potato	15206	1	3	5	7	7	3	1	40	High school graduate	1	Yes	No	Yes	N/A	Yes
190	Un_GM	strawberry	15218	70	3	6	7	7	6	1	52	College	0	Yes	No	No	No	N/A
190	Un_GM	potato	15218	70	3	6	7	7	6	1	52	College	0	Yes	No	No	No	N/A
190	Un_GM	apple	15218	70	3	6	7	7	6	1	52	College	0	Yes	No	Yes	No	N/A
191	GM_Un	strawberry	15224	75	2	7	7	7	6	1	31	College	0	Yes	Yes	Yes	No	N/A
191	GM_Un	potato	15224	75	2	7	7	7	6	1	31	College	0	Yes	Yes	Yes	Yes	N/A
191	GM_Un	apple	15224	75	2	7	7	7	6	1	31	College	0	Yes	Yes	Yes	No	N/A
192	Non_GM	apple	15620	5	5	5	6	7	6	1	62	College	0	Yes	No	N/A	No	Yes
192	Non_GM	strawberry	15620	5	5	5	6	7	6	1	62	College	0	Yes	No	N/A	No	Yes
192	Non_GM	potato	15620	5	5	5	6	7	6	1	62	College	0	Yes	No	N/A	No	Yes
193	Non_GM	strawberry	15636	40	3	7	6	6	4	1	57	College	0	Yes	No	N/A	No	No
193	Non_GM	potato	15636	40	3	7	6	6	4	1	57	College	0	Yes	No	N/A	No	Yes
193	Non_GM	apple	15636	40	3	7	6	6	4	1	57	College	0	Yes	No	N/A	No	Yes
194	Un_Non	apple	15701	0	3	1	7	6	1	0	63	College	0	Yes	No	Yes	N/A	Yes
195	Un_GM	apple	15701	17	3	6	6	3	3	1	48	Graduate or professional degree	0	Yes	No	Yes	No	N/A
195	Un_GM	strawberry	15701	17	3	6	6	3	3	1	48	Graduate or professional degree	0	Yes	No	No	No	N/A
196	GM_Un	strawberry	15701	4	1	7	6	6	5	1	46	College	0	Yes	No	Yes	No	N/A
194	Un_Non	potato	15701	0	3	1	7	6	1	0	63	College	0	Yes	No	Yes	N/A	Yes
195	Un_GM	potato	15701	17	3	6	6	3	3	1	48	Graduate or professional degree	0	Yes	No	Yes	No	N/A
196	GM_Un	potato	15701	4	1	7	6	6	5	1	46	College	0	Yes	No	No	No	N/A
196	GM_Un	apple	15701	4	1	7	6	6	5	1	46	College	0	Yes	No	Yes	No	N/A
194	Un_Non	strawberry	15701	0	3	1	7	6	1	0	63	College	0	Yes	No	No	N/A	No
197	Un_GM	apple	15901	60	4	7	6	7	5	0	33	College	0	Yes	No	Yes	No	N/A
197	Un_GM	potato	15901	60	4	7	6	7	5	0	33	College	0	Yes	No	Yes	No	N/A
197	Un_GM	strawberry	15901	60	4	7	6	7	5	0	33	College	0	Yes	No	Yes	No	N/A
198	GM_Non	apple	15904	19	2	7	7	7	4	0	63	College	0	Yes	No	N/A	No	Yes
198	GM_Non	strawberry	15904	19	2	7	7	7	4	0	63	College	0	Yes	No	N/A	No	Yes
198	GM_Non	potato	15904	19	2	7	7	7	4	0	63	College	0	Yes	No	N/A	No	Yes
199	Non_Un	strawberry	16125	5	5	5	6	5	2	0	53	High school graduate	0	No	No	No	N/A	No
199	Non_Un	apple	16125	5	5	5	6	5	2	0	53	High school graduate	0	No	No	Yes	N/A	Yes
199	Non_Un	potato	16125	5	5	5	6	5	2	0	53	High school graduate	0	No	No	Yes	N/A	Yes
200	Un_Non	apple	16148	30	4	5	3	5	3	0	50	College	1	Yes	No	Yes	N/A	Yes
200	Un_Non	strawberry	16148	30	4	5	3	5	3	0	50	College	1	Yes	No	Yes	N/A	Yes
200	Un_Non	potato	16148	30	4	5	3	5	3	0	50	College	1	Yes	No	Yes	N/A	Yes
201	Un_Non	potato	16301	30	5	6	7	7	1	1	36	College	0	Yes	No	Yes	N/A	No
201	Un_Non	strawberry	16301	30	5	6	7	7	1	1	36	College	0	Yes	No	No	N/A	No
201	Un_Non	apple	16301	30	5	6	7	7	1	1	36	College	0	Yes	No	No	N/A	No
203	Un_GM	apple	16508	0	7	2	3	3	1	0	35	College	0	Yes	No	Yes	Yes	N/A
202	GM_Non	apple	16508	10	2	6	7	4	2	0	73	High school graduate	0	Yes	No	N/A	Yes	Yes
202	GM_Non	strawberry	16508	10	2	6	7	4	2	0	73	High school graduate	0	Yes	No	N/A	Yes	Yes
203	Un_GM	potato	16508	0	7	2	3	3	1	0	35	College	0	Yes	No	No	No	N/A
202	GM_Non	potato	16508	10	2	6	7	4	2	0	73	High school graduate	0	Yes	No	N/A	Yes	Yes
203	Un_GM	strawberry	16508	0	7	2	3	3	1	0	35	College	0	Yes	No	Yes	Yes	N/A
204	Non_GM	strawberry	16901	50	7	6	7	7	4	0	71	College	0	No	No	N/A	No	No
204	Non_GM	apple	16901	50	7	6	7	7	4	0	71	College	0	No	No	N/A	No	No
204	Non_GM	potato	16901	50	7	6	7	7	4	0	71	College	0	No	No	N/A	Yes	Yes
205	Non_Un	strawberry	17053	8	7	7	7	7	1	1	56	High school graduate	0	Yes	No	No	N/A	Yes
205	Non_Un	apple	17053	8	7	7	7	7	1	1	56	High school graduate	0	Yes	No	Yes	N/A	Yes
205	Non_Un	potato	17053	8	7	7	7	7	1	1	56	High school graduate	0	Yes	No	Yes	N/A	Yes
206	Un_Non	strawberry	17254	25	1	7	6	6	6	1	55	College	0	Yes	No	Yes	N/A	Yes
206	Un_Non	potato	17254	25	1	7	6	6	6	1	55	College	0	Yes	No	Yes	N/A	Yes
206	Un_Non	apple	17254	25	1	7	6	6	6	1	55	College	0	Yes	No	No	N/A	Yes
207	Non_GM	strawberry	17303	2	6	2	4	3	1	0	40	High school graduate	1	No	No	N/A	Yes	Yes
207	Non_GM	apple	17303	2	6	2	4	3	1	0	40	High school graduate	1	No	No	N/A	Yes	Yes
207	Non_GM	potato	17303	2	6	2	4	3	1	0	40	High school graduate	1	No	No	N/A	Yes	Yes
208	Un_GM	strawberry	17307	11	4	3	5	5	1	0	63	High school graduate	0	Yes	Yes	Yes	No	N/A
208	Un_GM	apple	17307	11	4	3	5	5	1	0	63	High school graduate	0	Yes	Yes	Yes	No	N/A
208	Un_GM	potato	17307	11	4	3	5	5	1	0	63	High school graduate	0	Yes	Yes	Yes	Yes	N/A
209	Un_GM	strawberry	17315	11	1	5	5	2	5	1	27	College	0	Yes	No	No	No	N/A
209	Un_GM	apple	17315	11	1	5	5	2	5	1	27	College	0	Yes	No	No	No	N/A
209	Un_GM	potato	17315	11	1	5	5	2	5	1	27	College	0	Yes	No	No	No	N/A
210	Non_Un	strawberry	17331	10	2	2	2	2	3	0	63	College	0	Yes	No	Yes	N/A	Yes
210	Non_Un	apple	17331	10	2	2	2	2	3	0	63	College	0	Yes	No	Yes	N/A	Yes
210	Non_Un	potato	17331	10	2	2	2	2	3	0	63	College	0	Yes	No	Yes	N/A	Yes
211	Un_GM	apple	17602	33	7	6	5	6	5	0	34	Graduate or professional degree	1	Yes	Yes	Yes	Yes	N/A
211	Un_GM	potato	17602	33	7	6	5	6	5	0	34	Graduate or professional degree	1	Yes	Yes	Yes	Yes	N/A
211	Un_GM	strawberry	17602	33	7	6	5	6	5	0	34	Graduate or professional degree	1	Yes	Yes	Yes	Yes	N/A
213	Non_GM	strawberry	17603	10	5	2	5	5	6	0	40	College	1	No	No	N/A	Yes	Yes
213	Non_GM	apple	17603	10	5	2	5	5	6	0	40	College	1	No	No	N/A	Yes	Yes
212	Un_Non	apple	17603	10	5	6	5	5	2	1	42	Graduate or professional degree	0	Yes	No	Yes	N/A	Yes
212	Un_Non	potato	17603	10	5	6	5	5	2	1	42	Graduate or professional degree	0	Yes	No	Yes	N/A	Yes
213	Non_GM	potato	17603	10	5	2	5	5	6	0	40	College	1	No	No	N/A	Yes	Yes
212	Un_Non	strawberry	17603	10	5	6	5	5	2	1	42	Graduate or professional degree	0	Yes	No	Yes	N/A	Yes
214	Non_Un	strawberry	17740	0	4	5	5	4	4	1	45	High school graduate	1	Yes	No	Yes	N/A	Yes
214	Non_Un	apple	17740	0	4	5	5	4	4	1	45	High school graduate	1	Yes	No	Yes	N/A	Yes
214	Non_Un	potato	17740	0	4	5	5	4	4	1	45	High school graduate	1	Yes	No	Yes	N/A	Yes
215	Un_GM	apple	17870	41	4	7	7	7	3	1	63	High school graduate	0	Yes	No	No	No	N/A
215	Un_GM	potato	17870	41	4	7	7	7	3	1	63	High school graduate	0	Yes	No	No	No	N/A
215	Un_GM	strawberry	17870	41	4	7	7	7	3	1	63	High school graduate	0	Yes	No	No	No	N/A
216	Un_GM	potato	17954	36	2	5	6	6	5	1	38	College	1	Yes	No	Yes	No	N/A
216	Un_GM	apple	17954	36	2	5	6	6	5	1	38	College	1	Yes	No	Yes	No	N/A
216	Un_GM	strawberry	17954	36	2	5	6	6	5	1	38	College	1	Yes	No	Yes	No	N/A
217	GM_Non	strawberry	18031	2	6	4	5	5	1	0	70	College	0	No	No	N/A	No	No
217	GM_Non	potato	18031	2	6	4	5	5	1	0	70	College	0	No	No	N/A	No	Yes
217	GM_Non	apple	18031	2	6	4	5	5	1	0	70	College	0	No	No	N/A	No	Yes
218	GM_Non	strawberry	18049	21	3	6	5	5	4	1	49	Graduate or professional degree	0	Yes	No	N/A	No	Yes
218	GM_Non	potato	18049	21	3	6	5	5	4	1	49	Graduate or professional degree	0	Yes	No	N/A	No	Yes
218	GM_Non	apple	18049	21	3	6	5	5	4	1	49	Graduate or professional degree	0	Yes	No	N/A	No	Yes
219	Non_GM	potato	18052	19	3	7	7	7	1	0	49	High school graduate	1	Yes	No	N/A	Yes	Yes
219	Non_GM	apple	18052	19	3	7	7	7	1	0	49	High school graduate	1	Yes	No	N/A	Yes	Yes
219	Non_GM	strawberry	18052	19	3	7	7	7	1	0	49	High school graduate	1	Yes	No	N/A	Yes	Yes
220	Un_Non	potato	18073	25	6	6	6	6	3	0	53	High school graduate	0	Yes	No	Yes	N/A	Yes
220	Un_Non	apple	18073	25	6	6	6	6	3	0	53	High school graduate	0	Yes	No	Yes	N/A	Yes
220	Un_Non	strawberry	18073	25	6	6	6	6	3	0	53	High school graduate	0	Yes	No	Yes	N/A	Yes
221	Un_GM	strawberry	18103	30	5	7	7	7	3	1	58	College	0	Yes	No	No	No	N/A
221	Un_GM	potato	18103	30	5	7	7	7	3	1	58	College	0	Yes	No	Yes	No	N/A
221	Un_GM	apple	18103	30	5	7	7	7	3	1	58	College	0	Yes	No	Yes	No	N/A
222	Un_GM	strawberry	18337	50	4	4	6	7	3	1	45	High school graduate	1	Yes	No	Yes	No	N/A
222	Un_GM	potato	18337	50	4	4	6	7	3	1	45	High school graduate	1	Yes	No	Yes	No	N/A
222	Un_GM	apple	18337	50	4	4	6	7	3	1	45	High school graduate	1	Yes	No	Yes	No	N/A
223	Non_Un	apple	18405	10	6	7	6	5	2	1	58	Graduate or professional degree	0	Yes	No	Yes	N/A	Yes
223	Non_Un	potato	18405	10	6	7	6	5	2	1	58	Graduate or professional degree	0	Yes	No	Yes	N/A	Yes
223	Non_Un	strawberry	18405	10	6	7	6	5	2	1	58	Graduate or professional degree	0	Yes	No	Yes	N/A	Yes
224	Non_GM	apple	18434	9	3	6	5	6	2	1	71	less than high school	0	Yes	No	N/A	Yes	Yes
224	Non_GM	potato	18434	9	3	6	5	6	2	1	71	less than high school	0	Yes	No	N/A	Yes	Yes
224	Non_GM	strawberry	18434	9	3	6	5	6	2	1	71	less than high school	0	Yes	No	N/A	No	No
225	Un_GM	potato	18510	30	4	5	6	6	4	0	60	College	0	No	No	Yes	No	N/A
225	Un_GM	apple	18510	30	4	5	6	6	4	0	60	College	0	No	No	Yes	No	N/A
225	Un_GM	strawberry	18510	30	4	5	6	6	4	0	60	College	0	No	No	Yes	No	N/A
226	GM_Un	apple	18518	1	4	6	7	7	4	1	61	High school graduate	0	Yes	No	Yes	No	N/A
226	GM_Un	strawberry	18518	1	4	6	7	7	4	1	61	High school graduate	0	Yes	No	No	No	N/A
226	GM_Un	potato	18518	1	4	6	7	7	4	1	61	High school graduate	0	Yes	No	Yes	No	N/A
227	Un_Non	strawberry	18631	9	5	7	7	7	4	1	75	College	0	Yes	No	Yes	N/A	Yes
227	Un_Non	apple	18631	9	5	7	7	7	4	1	75	College	0	Yes	No	Yes	N/A	No
227	Un_Non	potato	18631	9	5	7	7	7	4	1	75	College	0	Yes	No	Yes	N/A	No
228	Non_Un	strawberry	19001	16	2	4	3	5	3	1	58	College	0	Yes	No	No	N/A	No
228	Non_Un	potato	19001	16	2	4	3	5	3	1	58	College	0	Yes	No	Yes	N/A	Yes
228	Non_Un	apple	19001	16	2	4	3	5	3	1	58	College	0	Yes	No	Yes	N/A	Yes
229	Un_GM	apple	19007	0	6	6	5	4	1	1	69	High school graduate	0	Yes	No	No	No	N/A
229	Un_GM	potato	19007	0	6	6	5	4	1	1	69	High school graduate	0	Yes	No	No	No	N/A
229	Un_GM	strawberry	19007	0	6	6	5	4	1	1	69	High school graduate	0	Yes	No	No	No	N/A
230	Un_Non	potato	19008	3	5	3	3	4	1	0	43	College	1	No	No	Yes	N/A	Yes
230	Un_Non	strawberry	19008	3	5	3	3	4	1	0	43	College	1	No	No	No	N/A	No
230	Un_Non	apple	19008	3	5	3	3	4	1	0	43	College	1	No	No	Yes	N/A	No
231	GM_Un	apple	19033	20	4	5	6	6	3	1	39	Graduate or professional degree	1	Yes	No	No	No	N/A
231	GM_Un	strawberry	19033	20	4	5	6	6	3	1	39	Graduate or professional degree	1	Yes	No	Yes	Yes	N/A
231	GM_Un	potato	19033	20	4	5	6	6	3	1	39	Graduate or professional degree	1	Yes	No	Yes	Yes	N/A
232	GM_Un	apple	19055	10	5	6	7	4	2	0	59	College	0	No	No	Yes	No	N/A
232	GM_Un	potato	19055	10	5	6	7	4	2	0	59	College	0	No	No	Yes	No	N/A
232	GM_Un	strawberry	19055	10	5	6	7	4	2	0	59	College	0	No	No	Yes	No	N/A
233	GM_Un	apple	19061	0	3	7	5	7	1	1	63	High school graduate	0	Yes	No	Yes	Yes	N/A
233	GM_Un	potato	19061	0	3	7	5	7	1	1	63	High school graduate	0	Yes	No	Yes	Yes	N/A
233	GM_Un	strawberry	19061	0	3	7	5	7	1	1	63	High school graduate	0	Yes	No	No	Yes	N/A
234	Un_Non	potato	19115	7	2	6	6	4	5	1	63	Graduate or professional degree	0	Yes	No	Yes	N/A	Yes
234	Un_Non	strawberry	19115	7	2	6	6	4	5	1	63	Graduate or professional degree	0	Yes	No	Yes	N/A	Yes
234	Un_Non	apple	19115	7	2	6	6	4	5	1	63	Graduate or professional degree	0	Yes	No	Yes	N/A	Yes
235	GM_Un	apple	19124	6	4	6	6	7	2	1	32	College	1	Yes	No	Yes	Yes	N/A
235	GM_Un	potato	19124	6	4	6	6	7	2	1	32	College	1	Yes	No	Yes	No	N/A
235	GM_Un	strawberry	19124	6	4	6	6	7	2	1	32	College	1	Yes	No	Yes	Yes	N/A
236	Un_Non	strawberry	19151	95	5	3	7	7	6	1	22	College	0	Yes	No	Yes	N/A	Yes
236	Un_Non	apple	19151	95	5	3	7	7	6	1	22	College	0	Yes	No	Yes	N/A	Yes
236	Un_Non	potato	19151	95	5	3	7	7	6	1	22	College	0	Yes	No	Yes	N/A	Yes
237	Un_GM	strawberry	19152	15	4	6	5	4	1	1	43	High school graduate	1	Yes	No	Yes	No	N/A
237	Un_GM	potato	19152	15	4	6	5	4	1	1	43	High school graduate	1	Yes	No	Yes	No	N/A
237	Un_GM	apple	19152	15	4	6	5	4	1	1	43	High school graduate	1	Yes	No	No	No	N/A
238	Non_GM	potato	19365	65	4	5	6	6	5	0	62	College	0	Yes	No	N/A	No	Yes
238	Non_GM	apple	19365	65	4	5	6	6	5	0	62	College	0	Yes	No	N/A	No	Yes
238	Non_GM	strawberry	19365	65	4	5	6	6	5	0	62	College	0	Yes	No	N/A	No	Yes
239	Non_Un	strawberry	19401	19	7	5	7	7	6	1	55	College	1	No	No	Yes	N/A	Yes
239	Non_Un	apple	19401	19	7	5	7	7	6	1	55	College	1	No	No	Yes	N/A	Yes
239	Non_Un	potato	19401	19	7	5	7	7	6	1	55	College	1	No	No	Yes	N/A	Yes
240	GM_Un	apple	19403	3	5	7	7	7	4	1	56	College	0	Yes	No	Yes	Yes	N/A
240	GM_Un	potato	19403	3	5	7	7	7	4	1	56	College	0	Yes	No	Yes	Yes	N/A
240	GM_Un	strawberry	19403	3	5	7	7	7	4	1	56	College	0	Yes	No	No	No	N/A
241	GM_Un	strawberry	19428	40	2	5	5	5	3	1	61	College	0	Yes	No	No	No	N/A
241	GM_Un	potato	19428	40	2	5	5	5	3	1	61	College	0	Yes	No	Yes	Yes	N/A
241	GM_Un	apple	19428	40	2	5	5	5	3	1	61	College	0	Yes	No	No	No	N/A
242	GM_Un	apple	19446	61	4	7	7	5	2	1	55	High school graduate	1	No	No	Yes	No	N/A
242	GM_Un	potato	19446	61	4	7	7	5	2	1	55	High school graduate	1	No	No	Yes	No	N/A
242	GM_Un	strawberry	19446	61	4	7	7	5	2	1	55	High school graduate	1	No	No	Yes	No	N/A
243	GM_Un	strawberry	19604	14	3	2	3	3	5	1	56	College	0	Yes	No	No	No	N/A
243	GM_Un	potato	19604	14	3	2	3	3	5	1	56	College	0	Yes	No	No	No	N/A
243	GM_Un	apple	19604	14	3	2	3	3	5	1	56	College	0	Yes	No	No	No	N/A
244	Non_GM	apple	19709	0	6	3	6	7	1	0	56	College	0	Yes	No	N/A	No	Yes
244	Non_GM	strawberry	19709	0	6	3	6	7	1	0	56	College	0	Yes	No	N/A	No	Yes
244	Non_GM	potato	19709	0	6	3	6	7	1	0	56	College	0	Yes	No	N/A	No	Yes
245	Un_Non	apple	19720	72	5	1	5	5	2	0	55	less than high school	1	Yes	No	No	N/A	No
245	Un_Non	strawberry	19720	72	5	1	5	5	2	0	55	less than high school	1	Yes	No	Yes	N/A	Yes
245	Un_Non	potato	19720	72	5	1	5	5	2	0	55	less than high school	1	Yes	No	Yes	N/A	Yes
246	GM_Non	apple	19734	64	4	5	5	6	5	1	31	College	1	Yes	No	N/A	Yes	Yes
246	GM_Non	strawberry	19734	64	4	5	5	6	5	1	31	College	1	Yes	No	N/A	No	No
246	GM_Non	potato	19734	64	4	5	5	6	5	1	31	College	1	Yes	No	N/A	Yes	Yes
247	GM_Non	strawberry	19809	5	1	7	7	7	5	1	57	High school graduate	0	Yes	No	N/A	Yes	Yes
247	GM_Non	potato	19809	5	1	7	7	7	5	1	57	High school graduate	0	Yes	No	N/A	Yes	Yes
247	GM_Non	apple	19809	5	1	7	7	7	5	1	57	High school graduate	0	Yes	No	N/A	No	No
248	GM_Non	apple	19901	28	7	7	7	7	7	1	49	High school graduate	1	Yes	No	N/A	Yes	Yes
248	GM_Non	strawberry	19901	28	7	7	7	7	7	1	49	High school graduate	1	Yes	No	N/A	Yes	Yes
248	GM_Non	potato	19901	28	7	7	7	7	7	1	49	High school graduate	1	Yes	No	N/A	Yes	Yes
249	Non_GM	potato	19963	50	6	4	6	6	4	1	49	College	0	Yes	No	N/A	Yes	Yes
249	Non_GM	strawberry	19963	50	6	4	6	6	4	1	49	College	0	Yes	No	N/A	Yes	Yes
250	Un_Non	potato	19963	19	5	5	7	6	2	1	63	College	0	Yes	No	No	N/A	No
250	Un_Non	apple	19963	19	5	5	7	6	2	1	63	College	0	Yes	No	Yes	N/A	Yes
249	Non_GM	apple	19963	50	6	4	6	6	4	1	49	College	0	Yes	No	N/A	No	No
251	GM_Un	potato	19963	2	5	7	7	7	1	1	69	High school graduate	0	Yes	No	Yes	Yes	N/A
251	GM_Un	apple	19963	2	5	7	7	7	1	1	69	High school graduate	0	Yes	No	Yes	Yes	N/A
251	GM_Un	strawberry	19963	2	5	7	7	7	1	1	69	High school graduate	0	Yes	No	Yes	Yes	N/A
250	Un_Non	strawberry	19963	19	5	5	7	6	2	1	63	College	0	Yes	No	Yes	N/A	Yes
252	GM_Un	potato	20007	29	2	7	7	7	3	1	58	Graduate or professional degree	0	Yes	No	Yes	No	N/A
252	GM_Un	apple	20007	29	2	7	7	7	3	1	58	Graduate or professional degree	0	Yes	No	Yes	No	N/A
252	GM_Un	strawberry	20007	29	2	7	7	7	3	1	58	Graduate or professional degree	0	Yes	No	Yes	No	N/A
253	GM_Non	apple	20112	19	7	7	7	7	3	1	66	College	0	Yes	No	N/A	No	Yes
253	GM_Non	strawberry	20112	19	7	7	7	7	3	1	66	College	0	Yes	No	N/A	No	No
253	GM_Non	potato	20112	19	7	7	7	7	3	1	66	College	0	Yes	No	N/A	No	Yes
254	GM_Un	apple	20147	22	4	2	5	5	2	1	32	Graduate or professional degree	1	Yes	No	Yes	Yes	N/A
254	GM_Un	potato	20147	22	4	2	5	5	2	1	32	Graduate or professional degree	1	Yes	No	Yes	Yes	N/A
254	GM_Un	strawberry	20147	22	4	2	5	5	2	1	32	Graduate or professional degree	1	Yes	No	No	No	N/A
255	Un_Non	potato	20148	51	2	6	5	6	3	1	38	College	1	Yes	No	No	N/A	No
255	Un_Non	strawberry	20148	51	2	6	5	6	3	1	38	College	1	Yes	No	No	N/A	Yes
255	Un_Non	apple	20148	51	2	6	5	6	3	1	38	College	1	Yes	No	No	N/A	No
256	Un_Non	apple	20622	4	4	4	6	5	3	0	70	Graduate or professional degree	0	Yes	No	No	N/A	No
256	Un_Non	potato	20622	4	4	4	6	5	3	0	70	Graduate or professional degree	0	Yes	No	No	N/A	No
256	Un_Non	strawberry	20622	4	4	4	6	5	3	0	70	Graduate or professional degree	0	Yes	No	Yes	N/A	Yes
257	Un_GM	apple	21014	12	5	6	6	6	3	1	42	Graduate or professional degree	1	Yes	No	No	No	N/A
257	Un_GM	potato	21014	12	5	6	6	6	3	1	42	Graduate or professional degree	1	Yes	No	Yes	No	N/A
257	Un_GM	strawberry	21014	12	5	6	6	6	3	1	42	Graduate or professional degree	1	Yes	No	No	No	N/A
258	Un_Non	potato	21050	5	6	5	6	6	1	1	60	College	0	Yes	No	No	N/A	No
258	Un_Non	strawberry	21050	5	6	5	6	6	1	1	60	College	0	Yes	No	Yes	N/A	No
258	Un_Non	apple	21050	5	6	5	6	6	1	1	60	College	0	Yes	No	Yes	N/A	No
259	Non_Un	strawberry	21117	30	6	7	7	7	6	1	62	College	0	Yes	No	Yes	N/A	Yes
259	Non_Un	apple	21117	30	6	7	7	7	6	1	62	College	0	Yes	No	Yes	N/A	Yes
259	Non_Un	potato	21117	30	6	7	7	7	6	1	62	College	0	Yes	No	Yes	N/A	Yes
260	Non_Un	strawberry	21131	31	5	5	6	5	4	1	52	Graduate or professional degree	1	Yes	No	Yes	N/A	Yes
260	Non_Un	apple	21131	31	5	5	6	5	4	1	52	Graduate or professional degree	1	Yes	No	Yes	N/A	Yes
260	Non_Un	potato	21131	31	5	5	6	5	4	1	52	Graduate or professional degree	1	Yes	No	Yes	N/A	Yes
261	GM_Un	apple	21237	30	5	6	7	7	6	0	29	College	0	Yes	No	Yes	No	N/A
261	GM_Un	strawberry	21237	30	5	6	7	7	6	0	29	College	0	Yes	No	Yes	Yes	N/A
261	GM_Un	potato	21237	30	5	6	7	7	6	0	29	College	0	Yes	No	Yes	Yes	N/A
262	Non_GM	strawberry	21502	0	4	7	4	3	6	1	25	College	0	Yes	No	N/A	Yes	Yes
262	Non_GM	potato	21502	0	4	7	4	3	6	1	25	College	0	Yes	No	N/A	Yes	Yes
262	Non_GM	apple	21502	0	4	7	4	3	6	1	25	College	0	Yes	No	N/A	Yes	Yes
263	Non_Un	strawberry	21629	50	4	7	7	7	5	1	45	College	1	Yes	No	No	N/A	Yes
263	Non_Un	apple	21629	50	4	7	7	7	5	1	45	College	1	Yes	No	No	N/A	Yes
263	Non_Un	potato	21629	50	4	7	7	7	5	1	45	College	1	Yes	No	No	N/A	Yes
264	GM_Un	potato	21703	36	2	7	7	6	5	1	36	College	1	Yes	No	Yes	No	N/A
264	GM_Un	strawberry	21703	36	2	7	7	6	5	1	36	College	1	Yes	No	Yes	No	N/A
264	GM_Un	apple	21703	36	2	7	7	6	5	1	36	College	1	Yes	No	Yes	Yes	N/A
265	Non_Un	apple	21750	20	4	6	6	7	5	1	56	College	0	Yes	No	Yes	N/A	Yes
265	Non_Un	strawberry	21750	20	4	6	6	7	5	1	56	College	0	Yes	No	No	N/A	No
265	Non_Un	potato	21750	20	4	6	6	7	5	1	56	College	0	Yes	No	Yes	N/A	Yes
266	Un_GM	potato	21842	18	4	5	7	4	2	1	23	College	0	Yes	No	Yes	Yes	N/A
266	Un_GM	apple	21842	18	4	5	7	4	2	1	23	College	0	Yes	No	Yes	Yes	N/A
266	Un_GM	strawberry	21842	18	4	5	7	4	2	1	23	College	0	Yes	No	Yes	Yes	N/A
267	Non_GM	potato	21921	50	5	7	7	7	5	1	62	College	0	Yes	No	N/A	Yes	Yes
267	Non_GM	apple	21921	50	5	7	7	7	5	1	62	College	0	Yes	No	N/A	Yes	Yes
267	Non_GM	strawberry	21921	50	5	7	7	7	5	1	62	College	0	Yes	No	N/A	Yes	Yes
268	Un_Non	potato	22043	40	1	7	7	7	3	1	59	College	0	Yes	No	Yes	N/A	Yes
268	Un_Non	apple	22043	40	1	7	7	7	3	1	59	College	0	Yes	No	Yes	N/A	Yes
268	Un_Non	strawberry	22043	40	1	7	7	7	3	1	59	College	0	Yes	No	Yes	N/A	Yes
269	Un_GM	apple	22182	24	7	7	7	5	4	1	66	College	0	Yes	No	Yes	Yes	N/A
269	Un_GM	strawberry	22182	24	7	7	7	5	4	1	66	College	0	Yes	No	Yes	Yes	N/A
269	Un_GM	potato	22182	24	7	7	7	5	4	1	66	College	0	Yes	No	Yes	Yes	N/A
270	GM_Non	apple	22191	7	4	5	6	6	4	1	37	Graduate or professional degree	0	Yes	No	N/A	Yes	Yes
270	GM_Non	strawberry	22191	7	4	5	6	6	4	1	37	Graduate or professional degree	0	Yes	No	N/A	Yes	Yes
270	GM_Non	potato	22191	7	4	5	6	6	4	1	37	Graduate or professional degree	0	Yes	No	N/A	Yes	Yes
271	Non_GM	apple	22207	40	2	6	6	5	5	0	61	Graduate or professional degree	0	Yes	No	N/A	Yes	Yes
271	Non_GM	strawberry	22207	40	2	6	6	5	5	0	61	Graduate or professional degree	0	Yes	No	N/A	Yes	Yes
271	Non_GM	potato	22207	40	2	6	6	5	5	0	61	Graduate or professional degree	0	Yes	No	N/A	Yes	Yes
272	GM_Non	strawberry	22304	92	3	5	7	7	5	0	32	College	1	Yes	No	N/A	No	Yes
272	GM_Non	apple	22304	92	3	5	7	7	5	0	32	College	1	Yes	No	N/A	No	Yes
272	GM_Non	potato	22304	92	3	5	7	7	5	0	32	College	1	Yes	No	N/A	No	Yes
273	Un_Non	potato	22407	40	6	5	5	6	4	1	23	College	1	Yes	No	Yes	N/A	Yes
273	Un_Non	strawberry	22407	40	6	5	5	6	4	1	23	College	1	Yes	No	No	N/A	No
273	Un_Non	apple	22407	40	6	5	5	6	4	1	23	College	1	Yes	No	Yes	N/A	Yes
274	Un_GM	strawberry	22408	0	4	3	7	7	2	1	71	High school graduate	0	Yes	No	No	No	N/A
274	Un_GM	apple	22408	0	4	3	7	7	2	1	71	High school graduate	0	Yes	No	Yes	No	N/A
274	Un_GM	potato	22408	0	4	3	7	7	2	1	71	High school graduate	0	Yes	No	Yes	No	N/A
275	Non_GM	apple	22480	40	6	5	3	5	3	1	65	College	0	Yes	No	N/A	No	Yes
275	Non_GM	potato	22480	40	6	5	3	5	3	1	65	College	0	Yes	No	N/A	No	Yes
275	Non_GM	strawberry	22480	40	6	5	3	5	3	1	65	College	0	Yes	No	N/A	No	Yes
276	Non_GM	strawberry	22554	9	5	5	5	5	3	1	59	College	0	Yes	No	N/A	No	Yes
276	Non_GM	apple	22554	9	5	5	5	5	3	1	59	College	0	Yes	No	N/A	No	Yes
276	Non_GM	potato	22554	9	5	5	5	5	3	1	59	College	0	Yes	No	N/A	No	Yes
277	Un_Non	strawberry	22801	36	7	3	5	3	3	1	59	College	0	Yes	No	Yes	N/A	No
277	Un_Non	potato	22801	36	7	3	5	3	3	1	59	College	0	Yes	No	Yes	N/A	No
277	Un_Non	apple	22801	36	7	3	5	3	3	1	59	College	0	Yes	No	Yes	N/A	No
278	GM_Non	apple	22938	0	4	5	3	3	2	1	22	College	0	Yes	No	N/A	No	No
278	GM_Non	potato	22938	0	4	5	3	3	2	1	22	College	0	Yes	No	N/A	No	No
278	GM_Non	strawberry	22938	0	4	5	3	3	2	1	22	College	0	Yes	No	N/A	No	No
279	Un_GM	strawberry	23060	30	2	6	5	6	3	0	61	College	0	Yes	No	No	No	N/A
279	Un_GM	apple	23060	30	2	6	5	6	3	0	61	College	0	Yes	No	Yes	No	N/A
279	Un_GM	potato	23060	30	2	6	5	6	3	0	61	College	0	Yes	No	Yes	No	N/A
280	Un_Non	apple	23075	31	6	6	7	7	3	0	65	High school graduate	0	Yes	No	No	N/A	Yes
280	Un_Non	strawberry	23075	31	6	6	7	7	3	0	65	High school graduate	0	Yes	No	No	N/A	No
280	Un_Non	potato	23075	31	6	6	7	7	3	0	65	High school graduate	0	Yes	No	Yes	N/A	Yes
281	Non_Un	apple	23093	7	5	7	7	7	5	1	27	College	1	Yes	No	Yes	N/A	Yes
281	Non_Un	strawberry	23093	7	5	7	7	7	5	1	27	College	1	Yes	No	Yes	N/A	No
281	Non_Un	potato	23093	7	5	7	7	7	5	1	27	College	1	Yes	No	Yes	N/A	Yes
282	Un_GM	apple	23124	5	4	5	6	3	3	0	67	College	0	Yes	No	Yes	Yes	N/A
282	Un_GM	potato	23124	5	4	5	6	3	3	0	67	College	0	Yes	No	Yes	Yes	N/A
282	Un_GM	strawberry	23124	5	4	5	6	3	3	0	67	College	0	Yes	No	Yes	Yes	N/A
283	GM_Un	apple	23185	10	5	4	7	7	2	1	65	College	0	Yes	No	No	No	N/A
283	GM_Un	potato	23185	10	5	4	7	7	2	1	65	College	0	Yes	No	Yes	No	N/A
283	GM_Un	strawberry	23185	10	5	4	7	7	2	1	65	College	0	Yes	No	No	No	N/A
284	Non_GM	potato	23220	1	3	7	7	6	6	1	35	High school graduate	0	Yes	Yes	N/A	Yes	No
284	Non_GM	strawberry	23220	1	3	7	7	6	6	1	35	High school graduate	0	Yes	Yes	N/A	No	No
284	Non_GM	apple	23220	1	3	7	7	6	6	1	35	High school graduate	0	Yes	Yes	N/A	Yes	No
285	Un_Non	apple	23233	50	2	3	3	3	3	0	24	College	0	Yes	No	Yes	N/A	Yes
285	Un_Non	strawberry	23233	50	2	3	3	3	3	0	24	College	0	Yes	No	Yes	N/A	Yes
285	Un_Non	potato	23233	50	2	3	3	3	3	0	24	College	0	Yes	No	Yes	N/A	Yes
286	GM_Un	potato	23324	32	4	6	6	6	1	1	56	High school graduate	0	Yes	No	Yes	Yes	N/A
286	GM_Un	strawberry	23324	32	4	6	6	6	1	1	56	High school graduate	0	Yes	No	No	Yes	N/A
286	GM_Un	apple	23324	32	4	6	6	6	1	1	56	High school graduate	0	Yes	No	Yes	Yes	N/A
287	Non_Un	potato	23456	50	4	7	7	7	7	1	45	College	0	Yes	No	No	N/A	Yes
287	Non_Un	strawberry	23456	50	4	7	7	7	7	1	45	College	0	Yes	No	No	N/A	Yes
287	Non_Un	apple	23456	50	4	7	7	7	7	1	45	College	0	Yes	No	No	N/A	Yes
288	GM_Non	strawberry	23606	1	3	3	7	7	3	1	50	High school graduate	0	Yes	No	N/A	No	Yes
288	GM_Non	potato	23606	1	3	3	7	7	3	1	50	High school graduate	0	Yes	No	N/A	No	Yes
288	GM_Non	apple	23606	1	3	3	7	7	3	1	50	High school graduate	0	Yes	No	N/A	No	Yes
289	GM_Non	apple	23665	60	4	5	7	5	5	1	30	College	1	Yes	No	N/A	Yes	Yes
289	GM_Non	strawberry	23665	60	4	5	7	5	5	1	30	College	1	Yes	No	N/A	No	Yes
289	GM_Non	potato	23665	60	4	5	7	5	5	1	30	College	1	Yes	No	N/A	Yes	Yes
290	Non_Un	strawberry	23805	22	4	6	6	6	3	1	30	College	1	Yes	No	Yes	N/A	Yes
290	Non_Un	apple	23805	22	4	6	6	6	3	1	30	College	1	Yes	No	Yes	N/A	Yes
290	Non_Un	potato	23805	22	4	6	6	6	3	1	30	College	1	Yes	No	Yes	N/A	Yes
291	Non_Un	strawberry	23901	58	1	7	7	6	6	1	27	College	0	Yes	No	No	N/A	Yes
291	Non_Un	potato	23901	58	1	7	7	6	6	1	27	College	0	Yes	No	Yes	N/A	Yes
291	Non_Un	apple	23901	58	1	7	7	6	6	1	27	College	0	Yes	No	No	N/A	Yes
292	Non_GM	potato	24013	12	4	4	4	4	4	1	41	College	1	Yes	No	N/A	Yes	Yes
292	Non_GM	apple	24013	12	4	4	4	4	4	1	41	College	1	Yes	No	N/A	Yes	Yes
292	Non_GM	strawberry	24013	12	4	4	4	4	4	1	41	College	1	Yes	No	N/A	No	No
293	Non_GM	potato	24112	20	4	4	7	7	4	1	43	College	1	Yes	No	N/A	Yes	Yes
293	Non_GM	strawberry	24112	20	4	4	7	7	4	1	43	College	1	Yes	No	N/A	Yes	No
293	Non_GM	apple	24112	20	4	4	7	7	4	1	43	College	1	Yes	No	N/A	Yes	Yes
294	GM_Non	potato	24121	0	7	5	7	7	2	1	67	College	0	Yes	No	N/A	No	Yes
294	GM_Non	strawberry	24121	0	7	5	7	7	2	1	67	College	0	Yes	No	N/A	No	Yes
294	GM_Non	apple	24121	0	7	5	7	7	2	1	67	College	0	Yes	No	N/A	No	Yes
295	Non_Un	strawberry	24201	17	2	7	7	7	2	1	53	High school graduate	0	Yes	No	Yes	N/A	Yes
296	Non_GM	apple	24201	14	6	7	6	3	5	0	26	High school graduate	1	Yes	No	N/A	Yes	Yes
295	Non_Un	apple	24201	17	2	7	7	7	2	1	53	High school graduate	0	Yes	No	Yes	N/A	Yes
295	Non_Un	potato	24201	17	2	7	7	7	2	1	53	High school graduate	0	Yes	No	Yes	N/A	Yes
296	Non_GM	potato	24201	14	6	7	6	3	5	0	26	High school graduate	1	Yes	No	N/A	Yes	Yes
296	Non_GM	strawberry	24201	14	6	7	6	3	5	0	26	High school graduate	1	Yes	No	N/A	Yes	Yes
297	Un_GM	apple	24211	20	5	3	5	5	3	1	40	College	1	Yes	No	Yes	No	N/A
297	Un_GM	strawberry	24211	20	5	3	5	5	3	1	40	College	1	Yes	No	Yes	No	N/A
297	Un_GM	potato	24211	20	5	3	5	5	3	1	40	College	1	Yes	No	No	No	N/A
298	Non_GM	apple	24216	0	1	3	3	5	5	0	42	College	1	Yes	No	N/A	Yes	Yes
298	Non_GM	potato	24216	0	1	3	3	5	5	0	42	College	1	Yes	No	N/A	Yes	Yes
298	Non_GM	strawberry	24216	0	1	3	3	5	5	0	42	College	1	Yes	No	N/A	Yes	Yes
299	Non_Un	apple	24381	43	3	4	7	7	3	1	37	High school graduate	0	Yes	No	No	N/A	Yes
299	Non_Un	strawberry	24381	43	3	4	7	7	3	1	37	High school graduate	0	Yes	No	No	N/A	Yes
299	Non_Un	potato	24381	43	3	4	7	7	3	1	37	High school graduate	0	Yes	No	Yes	N/A	Yes
301	GM_Non	apple	24401	40	6	6	7	7	4	1	50	College	1	Yes	No	N/A	No	Yes
300	Non_Un	potato	24401	9	2	6	3	3	3	1	37	Graduate or professional degree	1	No	No	Yes	N/A	Yes
301	GM_Non	strawberry	24401	40	6	6	7	7	4	1	50	College	1	Yes	No	N/A	No	Yes
300	Non_Un	strawberry	24401	9	2	6	3	3	3	1	37	Graduate or professional degree	1	No	No	Yes	N/A	Yes
301	GM_Non	potato	24401	40	6	6	7	7	4	1	50	College	1	Yes	No	N/A	No	Yes
300	Non_Un	apple	24401	9	2	6	3	3	3	1	37	Graduate or professional degree	1	No	No	Yes	N/A	Yes
302	GM_Non	strawberry	24502	43	5	7	7	7	6	1	23	College	0	Yes	No	N/A	Yes	Yes
302	GM_Non	apple	24502	43	5	7	7	7	6	1	23	College	0	Yes	No	N/A	Yes	Yes
302	GM_Non	potato	24502	43	5	7	7	7	6	1	23	College	0	Yes	No	N/A	Yes	Yes
303	GM_Non	strawberry	24504	10	3	5	7	6	7	0	39	College	1	Yes	No	N/A	No	Yes
303	GM_Non	apple	24504	10	3	5	7	6	7	0	39	College	1	Yes	No	N/A	No	Yes
303	GM_Non	potato	24504	10	3	5	7	6	7	0	39	College	1	Yes	No	N/A	No	Yes
304	GM_Non	strawberry	24563	29	5	5	7	6	4	1	63	College	0	No	No	N/A	Yes	Yes
304	GM_Non	apple	24563	29	5	5	7	6	4	1	63	College	0	No	No	N/A	No	No
304	GM_Non	potato	24563	29	5	5	7	6	4	1	63	College	0	No	No	N/A	No	Yes
305	GM_Un	potato	24630	35	4	5	6	5	5	1	56	College	0	Yes	No	No	No	N/A
305	GM_Un	strawberry	24630	35	4	5	6	5	5	1	56	College	0	Yes	No	Yes	No	N/A
305	GM_Un	apple	24630	35	4	5	6	5	5	1	56	College	0	Yes	No	Yes	No	N/A
306	GM_Un	potato	24882	4	7	6	5	6	2	1	68	less than high school	0	Yes	No	No	No	N/A
306	GM_Un	apple	24882	4	7	6	5	6	2	1	68	less than high school	0	Yes	No	No	No	N/A
306	GM_Un	strawberry	24882	4	7	6	5	6	2	1	68	less than high school	0	Yes	No	Yes	No	N/A
307	GM_Non	strawberry	25015	16	6	7	7	6	1	1	31	less than high school	1	No	No	N/A	Yes	Yes
307	GM_Non	potato	25015	16	6	7	7	6	1	1	31	less than high school	1	No	No	N/A	Yes	Yes
307	GM_Non	apple	25015	16	6	7	7	6	1	1	31	less than high school	1	No	No	N/A	Yes	Yes
308	Un_Non	apple	25213	31	4	6	5	6	4	0	43	College	0	Yes	No	No	N/A	No
308	Un_Non	potato	25213	31	4	6	5	6	4	0	43	College	0	Yes	No	Yes	N/A	Yes
308	Un_Non	strawberry	25213	31	4	6	5	6	4	0	43	College	0	Yes	No	No	N/A	No
309	Non_Un	apple	25414	9	7	5	2	2	1	0	66	College	0	No	No	Yes	N/A	Yes
309	Non_Un	strawberry	25414	9	7	5	2	2	1	0	66	College	0	No	No	Yes	N/A	Yes
309	Non_Un	potato	25414	9	7	5	2	2	1	0	66	College	0	No	No	Yes	N/A	Yes
310	Non_Un	apple	25521	1	4	4	6	4	2	1	28	College	1	Yes	No	No	N/A	No
310	Non_Un	strawberry	25521	1	4	4	6	4	2	1	28	College	1	Yes	No	Yes	N/A	Yes
310	Non_Un	potato	25521	1	4	4	6	4	2	1	28	College	1	Yes	No	Yes	N/A	Yes
311	Un_Non	potato	25921	54	5	7	7	7	5	1	59	High school graduate	0	Yes	No	Yes	N/A	Yes
311	Un_Non	apple	25921	54	5	7	7	7	5	1	59	High school graduate	0	Yes	No	No	N/A	Yes
311	Un_Non	strawberry	25921	54	5	7	7	7	5	1	59	High school graduate	0	Yes	No	Yes	N/A	Yes
312	Un_Non	strawberry	26003	0	5	7	6	4	4	0	55	High school graduate	0	Yes	No	No	N/A	No
312	Un_Non	apple	26003	0	5	7	6	4	4	0	55	High school graduate	0	Yes	No	No	N/A	No
312	Un_Non	potato	26003	0	5	7	6	4	4	0	55	High school graduate	0	Yes	No	No	N/A	No
313	Un_GM	strawberry	26143	50	6	6	6	3	4	0	66	College	0	Yes	No	Yes	No	N/A
313	Un_GM	apple	26143	50	6	6	6	3	4	0	66	College	0	Yes	No	Yes	No	N/A
313	Un_GM	potato	26143	50	6	6	6	3	4	0	66	College	0	Yes	No	Yes	No	N/A
314	Non_Un	strawberry	26288	0	4	6	7	6	5	1	49	College	0	Yes	No	Yes	N/A	Yes
314	Non_Un	apple	26288	0	4	6	7	6	5	1	49	College	0	Yes	No	Yes	N/A	Yes
314	Non_Un	potato	26288	0	4	6	7	6	5	1	49	College	0	Yes	No	Yes	N/A	Yes
315	Non_Un	apple	26301	2	5	4	5	5	3	0	57	High school graduate	0	Yes	No	Yes	N/A	Yes
315	Non_Un	strawberry	26301	2	5	4	5	5	3	0	57	High school graduate	0	Yes	No	No	N/A	No
315	Non_Un	potato	26301	2	5	4	5	5	3	0	57	High school graduate	0	Yes	No	Yes	N/A	Yes
316	Un_GM	strawberry	26508	20	4	6	7	7	1	1	58	College	0	Yes	No	No	No	N/A
316	Un_GM	potato	26508	20	4	6	7	7	1	1	58	College	0	Yes	No	Yes	No	N/A
316	Un_GM	apple	26508	20	4	6	7	7	1	1	58	College	0	Yes	No	Yes	No	N/A
317	Non_GM	potato	27030	10	6	6	7	5	2	0	77	less than high school	0	No	No	N/A	Yes	Yes
317	Non_GM	strawberry	27030	10	6	6	7	5	2	0	77	less than high school	0	No	No	N/A	Yes	No
317	Non_GM	apple	27030	10	6	6	7	5	2	0	77	less than high school	0	No	No	N/A	Yes	Yes
318	Non_GM	strawberry	27107	45	3	5	6	7	4	1	27	less than high school	0	No	No	N/A	Yes	Yes
318	Non_GM	apple	27107	45	3	5	6	7	4	1	27	less than high school	0	No	No	N/A	Yes	Yes
318	Non_GM	potato	27107	45	3	5	6	7	4	1	27	less than high school	0	No	No	N/A	No	No
319	GM_Un	potato	27320	10	2	5	7	7	4	1	73	College	0	Yes	No	Yes	Yes	N/A
319	GM_Un	apple	27320	10	2	5	7	7	4	1	73	College	0	Yes	No	Yes	Yes	N/A
319	GM_Un	strawberry	27320	10	2	5	7	7	4	1	73	College	0	Yes	No	Yes	Yes	N/A
320	Non_Un	potato	27409	31	5	6	6	4	4	1	54	College	0	Yes	No	Yes	N/A	Yes
320	Non_Un	strawberry	27409	31	5	6	6	4	4	1	54	College	0	Yes	No	No	N/A	Yes
320	Non_Un	apple	27409	31	5	6	6	4	4	1	54	College	0	Yes	No	No	N/A	Yes
321	Un_Non	potato	27510	50	2	7	7	7	4	1	63	College	0	Yes	No	Yes	N/A	Yes
321	Un_Non	strawberry	27510	50	2	7	7	7	4	1	63	College	0	Yes	No	Yes	N/A	Yes
321	Un_Non	apple	27510	50	2	7	7	7	4	1	63	College	0	Yes	No	Yes	N/A	Yes
322	Un_GM	apple	27529	9	3	6	6	5	4	1	40	College	1	Yes	No	No	No	N/A
322	Un_GM	potato	27529	9	3	6	6	5	4	1	40	College	1	Yes	No	Yes	No	N/A
322	Un_GM	strawberry	27529	9	3	6	6	5	4	1	40	College	1	Yes	No	No	No	N/A
323	GM_Non	apple	27540	30	2	6	7	7	4	1	73	College	0	Yes	No	N/A	Yes	Yes
323	GM_Non	strawberry	27540	30	2	6	7	7	4	1	73	College	0	Yes	No	N/A	Yes	Yes
323	GM_Non	potato	27540	30	2	6	7	7	4	1	73	College	0	Yes	No	N/A	Yes	Yes
324	Un_Non	strawberry	27545	50	5	6	7	6	3	1	49	College	0	Yes	No	Yes	N/A	Yes
324	Un_Non	potato	27545	50	5	6	7	6	3	1	49	College	0	Yes	No	Yes	N/A	Yes
324	Un_Non	apple	27545	50	5	6	7	6	3	1	49	College	0	Yes	No	Yes	N/A	Yes
325	GM_Un	potato	27553	40	4	5	7	6	5	1	46	Graduate or professional degree	1	Yes	No	Yes	No	N/A
325	GM_Un	strawberry	27553	40	4	5	7	6	5	1	46	Graduate or professional degree	1	Yes	No	Yes	No	N/A
325	GM_Un	apple	27553	40	4	5	7	6	5	1	46	Graduate or professional degree	1	Yes	No	Yes	No	N/A
326	GM_Non	apple	27557	3	4	2	7	7	3	1	69	High school graduate	0	Yes	No	N/A	No	Yes
326	GM_Non	strawberry	27557	3	4	2	7	7	3	1	69	High school graduate	0	Yes	No	N/A	No	Yes
326	GM_Non	potato	27557	3	4	2	7	7	3	1	69	High school graduate	0	Yes	No	N/A	No	Yes
327	GM_Un	apple	27565	51	5	4	5	4	4	1	31	College	0	Yes	Yes	Yes	Yes	N/A
327	GM_Un	strawberry	27565	51	5	4	5	4	4	1	31	College	0	Yes	Yes	Yes	No	N/A
327	GM_Un	potato	27565	51	5	4	5	4	4	1	31	College	0	Yes	Yes	Yes	No	N/A
328	Non_Un	strawberry	27610	13	3	5	6	6	2	1	37	College	1	Yes	No	Yes	N/A	Yes
328	Non_Un	potato	27610	13	3	5	6	6	2	1	37	College	1	Yes	No	Yes	N/A	Yes
328	Non_Un	apple	27610	13	3	5	6	6	2	1	37	College	1	Yes	No	Yes	N/A	Yes
329	GM_Non	apple	27834	41	4	5	5	5	2	0	46	College	0	Yes	No	N/A	Yes	Yes
329	GM_Non	strawberry	27834	41	4	5	5	5	2	0	46	College	0	Yes	No	N/A	No	No
329	GM_Non	potato	27834	41	4	5	5	5	2	0	46	College	0	Yes	No	N/A	Yes	Yes
330	Non_GM	potato	28027	7	5	6	5	5	5	1	39	College	1	Yes	No	N/A	No	No
330	Non_GM	strawberry	28027	7	5	6	5	5	5	1	39	College	1	Yes	No	N/A	No	No
330	Non_GM	apple	28027	7	5	6	5	5	5	1	39	College	1	Yes	No	N/A	Yes	Yes
331	Un_GM	apple	28110	10	6	6	6	5	4	0	71	College	0	No	No	Yes	Yes	N/A
331	Un_GM	strawberry	28110	10	6	6	6	5	4	0	71	College	0	No	No	Yes	Yes	N/A
331	Un_GM	potato	28110	10	6	6	6	5	4	0	71	College	0	No	No	Yes	Yes	N/A
332	Non_GM	potato	28150	10	5	2	3	2	4	1	64	High school graduate	0	Yes	No	N/A	Yes	Yes
332	Non_GM	strawberry	28150	10	5	2	3	2	4	1	64	High school graduate	0	Yes	No	N/A	No	No
332	Non_GM	apple	28150	10	5	2	3	2	4	1	64	High school graduate	0	Yes	No	N/A	Yes	Yes
334	GM_Non	apple	28208	11	5	5	7	7	2	1	57	College	0	Yes	No	N/A	Yes	Yes
334	GM_Non	strawberry	28208	11	5	5	7	7	2	1	57	College	0	Yes	No	N/A	No	No
333	GM_Non	potato	28208	74	5	6	5	5	6	0	55	College	0	Yes	No	N/A	Yes	Yes
333	GM_Non	apple	28208	74	5	6	5	5	6	0	55	College	0	Yes	No	N/A	Yes	Yes
334	GM_Non	potato	28208	11	5	5	7	7	2	1	57	College	0	Yes	No	N/A	Yes	Yes
333	GM_Non	strawberry	28208	74	5	6	5	5	6	0	55	College	0	Yes	No	N/A	Yes	Yes
335	Un_GM	strawberry	28221	40	5	6	7	7	4	1	66	College	0	No	No	Yes	Yes	N/A
335	Un_GM	apple	28221	40	5	6	7	7	4	1	66	College	0	No	No	Yes	No	N/A
335	Un_GM	potato	28221	40	5	6	7	7	4	1	66	College	0	No	No	Yes	No	N/A
337	Non_GM	apple	28227	40	7	7	7	7	5	1	59	High school graduate	1	Yes	No	N/A	No	Yes
337	Non_GM	potato	28227	40	7	7	7	7	5	1	59	High school graduate	1	Yes	No	N/A	No	Yes
337	Non_GM	strawberry	28227	40	7	7	7	7	5	1	59	High school graduate	1	Yes	No	N/A	No	Yes
336	Un_GM	strawberry	28227	39	5	5	6	7	6	1	24	College	0	Yes	Yes	No	No	N/A
336	Un_GM	potato	28227	39	5	5	6	7	6	1	24	College	0	Yes	Yes	Yes	No	N/A
336	Un_GM	apple	28227	39	5	5	6	7	6	1	24	College	0	Yes	Yes	Yes	No	N/A
338	Un_GM	strawberry	28262	50	4	6	7	7	4	0	78	Graduate or professional degree	0	Yes	No	No	No	N/A
338	Un_GM	apple	28262	50	4	6	7	7	4	0	78	Graduate or professional degree	0	Yes	No	Yes	Yes	N/A
338	Un_GM	potato	28262	50	4	6	7	7	4	0	78	Graduate or professional degree	0	Yes	No	Yes	Yes	N/A
339	GM_Non	apple	28269	10	5	5	5	5	5	0	70	Graduate or professional degree	0	Yes	No	N/A	Yes	Yes
339	GM_Non	strawberry	28269	10	5	5	5	5	5	0	70	Graduate or professional degree	0	Yes	No	N/A	Yes	Yes
339	GM_Non	potato	28269	10	5	5	5	5	5	0	70	Graduate or professional degree	0	Yes	No	N/A	Yes	Yes
340	Un_Non	strawberry	28273	9	6	6	7	6	4	0	41	College	0	Yes	No	No	N/A	No
340	Un_Non	potato	28273	9	6	6	7	6	4	0	41	College	0	Yes	No	Yes	N/A	Yes
340	Un_Non	apple	28273	9	6	6	7	6	4	0	41	College	0	Yes	No	Yes	N/A	Yes
341	GM_Non	apple	28277	40	3	6	6	6	1	1	49	College	0	Yes	No	N/A	No	Yes
341	GM_Non	strawberry	28277	40	3	6	6	6	1	1	49	College	0	Yes	No	N/A	No	Yes
341	GM_Non	potato	28277	40	3	6	6	6	1	1	49	College	0	Yes	No	N/A	No	Yes
342	GM_Non	strawberry	28306	25	5	5	7	7	3	1	32	College	0	Yes	No	N/A	No	Yes
342	GM_Non	potato	28306	25	5	5	7	7	3	1	32	College	0	Yes	No	N/A	Yes	Yes
342	GM_Non	apple	28306	25	5	5	7	7	3	1	32	College	0	Yes	No	N/A	No	Yes
343	GM_Non	apple	28333	51	5	3	6	6	3	1	42	College	1	Yes	No	N/A	No	Yes
343	GM_Non	strawberry	28333	51	5	3	6	6	3	1	42	College	1	Yes	No	N/A	No	No
343	GM_Non	potato	28333	51	5	3	6	6	3	1	42	College	1	Yes	No	N/A	No	Yes
344	Non_GM	apple	28345	0	7	6	4	4	1	1	35	High school graduate	0	Yes	No	N/A	No	No
344	Non_GM	strawberry	28345	0	7	6	4	4	1	1	35	High school graduate	0	Yes	No	N/A	No	No
344	Non_GM	potato	28345	0	7	6	4	4	1	1	35	High school graduate	0	Yes	No	N/A	Yes	Yes
345	Un_Non	potato	28376	0	5	5	7	6	2	1	46	College	1	No	No	No	N/A	No
345	Un_Non	strawberry	28376	0	5	5	7	6	2	1	46	College	1	No	No	Yes	N/A	Yes
345	Un_Non	apple	28376	0	5	5	7	6	2	1	46	College	1	No	No	Yes	N/A	No
346	Non_GM	apple	28403	50	4	5	5	5	4	1	22	College	0	Yes	No	N/A	Yes	Yes
346	Non_GM	potato	28403	50	4	5	5	5	4	1	22	College	0	Yes	No	N/A	Yes	Yes
346	Non_GM	strawberry	28403	50	4	5	5	5	4	1	22	College	0	Yes	No	N/A	Yes	Yes
347	GM_Un	potato	28457	19	4	6	6	6	2	1	54	College	0	Yes	No	Yes	Yes	N/A
347	GM_Un	strawberry	28457	19	4	6	6	6	2	1	54	College	0	Yes	No	Yes	Yes	N/A
347	GM_Un	apple	28457	19	4	6	6	6	2	1	54	College	0	Yes	No	No	No	N/A
348	Non_GM	apple	28461	19	7	5	3	3	5	0	43	College	0	Yes	No	N/A	No	No
348	Non_GM	strawberry	28461	19	7	5	3	3	5	0	43	College	0	Yes	No	N/A	Yes	Yes
348	Non_GM	potato	28461	19	7	5	3	3	5	0	43	College	0	Yes	No	N/A	No	No
349	Un_GM	potato	28465	80	5	7	7	7	5	0	37	College	0	Yes	No	Yes	No	N/A
349	Un_GM	strawberry	28465	80	5	7	7	7	5	0	37	College	0	Yes	No	Yes	No	N/A
349	Un_GM	apple	28465	80	5	7	7	7	5	0	37	College	0	Yes	No	Yes	No	N/A
350	GM_Non	potato	28510	9	5	5	5	6	2	1	62	College	1	Yes	No	N/A	No	Yes
350	GM_Non	strawberry	28510	9	5	5	5	6	2	1	62	College	1	Yes	No	N/A	No	Yes
350	GM_Non	apple	28510	9	5	5	5	6	2	1	62	College	1	Yes	No	N/A	No	Yes
351	Non_GM	strawberry	28518	13	7	7	7	7	4	1	59	High school graduate	0	Yes	No	N/A	No	Yes
351	Non_GM	potato	28518	13	7	7	7	7	4	1	59	High school graduate	0	Yes	No	N/A	No	Yes
351	Non_GM	apple	28518	13	7	7	7	7	4	1	59	High school graduate	0	Yes	No	N/A	No	No
352	GM_Non	apple	28562	73	4	7	7	7	7	1	26	College	0	Yes	No	N/A	Yes	Yes
352	GM_Non	potato	28562	73	4	7	7	7	7	1	26	College	0	Yes	No	N/A	No	Yes
353	Un_GM	apple	28562	50	4	7	7	7	4	1	54	College	1	Yes	No	Yes	No	N/A
353	Un_GM	potato	28562	50	4	7	7	7	4	1	54	College	1	Yes	No	Yes	No	N/A
353	Un_GM	strawberry	28562	50	4	7	7	7	4	1	54	College	1	Yes	No	No	No	N/A
352	GM_Non	strawberry	28562	73	4	7	7	7	7	1	26	College	0	Yes	No	N/A	Yes	Yes
354	GM_Un	potato	28606	10	1	5	3	3	2	0	33	High school graduate	0	Yes	No	Yes	Yes	N/A
354	GM_Un	strawberry	28606	10	1	5	3	3	2	0	33	High school graduate	0	Yes	No	Yes	Yes	N/A
354	GM_Un	apple	28606	10	1	5	3	3	2	0	33	High school graduate	0	Yes	No	Yes	Yes	N/A
355	Non_Un	apple	28631	18	5	7	7	7	4	1	48	College	0	Yes	No	Yes	N/A	Yes
355	Non_Un	potato	28631	18	5	7	7	7	4	1	48	College	0	Yes	No	Yes	N/A	Yes
355	Non_Un	strawberry	28631	18	5	7	7	7	4	1	48	College	0	Yes	No	No	N/A	No
356	Non_Un	strawberry	28658	30	2	5	6	6	5	1	44	College	0	Yes	No	Yes	N/A	Yes
356	Non_Un	apple	28658	30	2	5	6	6	5	1	44	College	0	Yes	No	Yes	N/A	Yes
356	Non_Un	potato	28658	30	2	5	6	6	5	1	44	College	0	Yes	No	Yes	N/A	Yes
357	Non_GM	strawberry	28715	19	4	6	6	6	4	0	57	College	0	Yes	No	N/A	No	No
357	Non_GM	potato	28715	19	4	6	6	6	4	0	57	College	0	Yes	No	N/A	No	Yes
357	Non_GM	apple	28715	19	4	6	6	6	4	0	57	College	0	Yes	No	N/A	No	Yes
358	GM_Non	apple	28722	11	5	5	5	5	5	0	80	Graduate or professional degree	0	Yes	No	N/A	No	Yes
358	GM_Non	strawberry	28722	11	5	5	5	5	5	0	80	Graduate or professional degree	0	Yes	No	N/A	No	Yes
358	GM_Non	potato	28722	11	5	5	5	5	5	0	80	Graduate or professional degree	0	Yes	No	N/A	No	Yes
359	GM_Un	strawberry	28739	20	7	7	7	7	2	1	58	College	0	Yes	No	Yes	No	N/A
359	GM_Un	apple	28739	20	7	7	7	7	2	1	58	College	0	Yes	No	Yes	No	N/A
359	GM_Un	potato	28739	20	7	7	7	7	2	1	58	College	0	Yes	No	Yes	No	N/A
360	Non_GM	strawberry	28787	30	7	5	7	2	5	1	59	College	0	Yes	No	N/A	No	Yes
360	Non_GM	apple	28787	30	7	5	7	2	5	1	59	College	0	Yes	No	N/A	No	Yes
360	Non_GM	potato	28787	30	7	5	7	2	5	1	59	College	0	Yes	No	N/A	No	Yes
362	Non_Un	apple	28803	3	5	5	7	6	1	1	51	High school graduate	0	Yes	No	No	N/A	No
361	GM_Non	apple	28803	1	4	7	7	7	4	1	65	College	0	Yes	No	N/A	No	Yes
362	Non_Un	strawberry	28803	3	5	5	7	6	1	1	51	High school graduate	0	Yes	No	Yes	N/A	Yes
361	GM_Non	potato	28803	1	4	7	7	7	4	1	65	College	0	Yes	No	N/A	No	Yes
361	GM_Non	strawberry	28803	1	4	7	7	7	4	1	65	College	0	Yes	No	N/A	No	Yes
362	Non_Un	potato	28803	3	5	5	7	6	1	1	51	High school graduate	0	Yes	No	Yes	N/A	Yes
363	Un_GM	apple	28806	67	5	7	7	6	5	1	28	College	0	Yes	No	Yes	No	N/A
363	Un_GM	potato	28806	67	5	7	7	6	5	1	28	College	0	Yes	No	Yes	No	N/A
363	Un_GM	strawberry	28806	67	5	7	7	6	5	1	28	College	0	Yes	No	Yes	No	N/A
364	Un_GM	potato	28816	92	7	7	7	7	7	0	36	College	1	Yes	Yes	Yes	Yes	N/A
364	Un_GM	apple	28816	92	7	7	7	7	7	0	36	College	1	Yes	Yes	Yes	Yes	N/A
364	Un_GM	strawberry	28816	92	7	7	7	7	7	0	36	College	1	Yes	Yes	Yes	Yes	N/A
365	GM_Non	strawberry	29006	40	7	7	7	7	3	1	61	High school graduate	0	Yes	No	N/A	Yes	No
365	GM_Non	apple	29006	40	7	7	7	7	3	1	61	High school graduate	0	Yes	No	N/A	Yes	No
365	GM_Non	potato	29006	40	7	7	7	7	3	1	61	High school graduate	0	Yes	No	N/A	Yes	Yes
366	GM_Un	potato	29045	14	7	7	7	4	3	1	75	High school graduate	0	Yes	No	Yes	Yes	N/A
366	GM_Un	apple	29045	14	7	7	7	4	3	1	75	High school graduate	0	Yes	No	Yes	Yes	N/A
366	GM_Un	strawberry	29045	14	7	7	7	4	3	1	75	High school graduate	0	Yes	No	Yes	Yes	N/A
367	GM_Non	strawberry	29073	27	7	5	7	7	5	1	45	Graduate or professional degree	0	Yes	No	N/A	No	No
367	GM_Non	potato	29073	27	7	5	7	7	5	1	45	Graduate or professional degree	0	Yes	No	N/A	No	Yes
367	GM_Non	apple	29073	27	7	5	7	7	5	1	45	Graduate or professional degree	0	Yes	No	N/A	No	No
368	Un_Non	strawberry	29118	20	4	5	5	6	3	1	30	College	1	Yes	No	No	N/A	Yes
368	Un_Non	potato	29118	20	4	5	5	6	3	1	30	College	1	Yes	No	Yes	N/A	Yes
368	Un_Non	apple	29118	20	4	5	5	6	3	1	30	College	1	Yes	No	Yes	N/A	Yes
369	Un_GM	potato	29229	20	5	7	7	6	3	1	60	College	0	Yes	No	Yes	Yes	N/A
370	Un_Non	potato	29229	0	7	7	7	4	4	0	65	High school graduate	0	Yes	No	Yes	N/A	Yes
369	Un_GM	strawberry	29229	20	5	7	7	6	3	1	60	College	0	Yes	No	Yes	Yes	N/A
370	Un_Non	strawberry	29229	0	7	7	7	4	4	0	65	High school graduate	0	Yes	No	Yes	N/A	Yes
370	Un_Non	apple	29229	0	7	7	7	4	4	0	65	High school graduate	0	Yes	No	Yes	N/A	Yes
369	Un_GM	apple	29229	20	5	7	7	6	3	1	60	College	0	Yes	No	No	No	N/A
371	Un_Non	strawberry	29307	20	5	4	6	5	3	1	75	Graduate or professional degree	0	Yes	No	Yes	N/A	No
371	Un_Non	apple	29307	20	5	4	6	5	3	1	75	Graduate or professional degree	0	Yes	No	No	N/A	No
371	Un_Non	potato	29307	20	5	4	6	5	3	1	75	Graduate or professional degree	0	Yes	No	No	N/A	No
372	GM_Un	potato	29385	6	6	7	7	7	1	1	31	High school graduate	1	Yes	No	Yes	No	N/A
372	GM_Un	strawberry	29385	6	6	7	7	7	1	1	31	High school graduate	1	Yes	No	Yes	Yes	N/A
372	GM_Un	apple	29385	6	6	7	7	7	1	1	31	High school graduate	1	Yes	No	No	No	N/A
373	GM_Un	strawberry	29418	30	5	3	5	3	3	0	66	College	0	Yes	No	Yes	Yes	N/A
373	GM_Un	potato	29418	30	5	3	5	3	3	0	66	College	0	Yes	No	Yes	Yes	N/A
373	GM_Un	apple	29418	30	5	3	5	3	3	0	66	College	0	Yes	No	Yes	Yes	N/A
374	Non_GM	potato	29429	74	5	5	4	6	3	1	57	College	0	Yes	No	N/A	Yes	Yes
374	Non_GM	apple	29429	74	5	5	4	6	3	1	57	College	0	Yes	No	N/A	Yes	Yes
374	Non_GM	strawberry	29429	74	5	5	4	6	3	1	57	College	0	Yes	No	N/A	Yes	Yes
375	Un_Non	potato	29461	29	4	7	7	7	4	0	67	Graduate or professional degree	0	No	No	Yes	N/A	Yes
375	Un_Non	apple	29461	29	4	7	7	7	4	0	67	Graduate or professional degree	0	No	No	Yes	N/A	Yes
375	Un_Non	strawberry	29461	29	4	7	7	7	4	0	67	Graduate or professional degree	0	No	No	Yes	N/A	Yes
376	Un_GM	apple	29485	2	6	7	7	6	2	1	62	College	0	Yes	No	No	No	N/A
376	Un_GM	potato	29485	2	6	7	7	6	2	1	62	College	0	Yes	No	No	No	N/A
376	Un_GM	strawberry	29485	2	6	7	7	6	2	1	62	College	0	Yes	No	Yes	Yes	N/A
377	GM_Un	strawberry	29486	85	4	7	4	4	6	1	72	College	0	Yes	No	Yes	No	N/A
377	GM_Un	apple	29486	85	4	7	4	4	6	1	72	College	0	Yes	No	Yes	No	N/A
377	GM_Un	potato	29486	85	4	7	4	4	6	1	72	College	0	Yes	No	Yes	No	N/A
378	GM_Non	potato	29506	21	1	7	7	7	3	0	50	Graduate or professional degree	1	Yes	No	N/A	Yes	Yes
378	GM_Non	strawberry	29506	21	1	7	7	7	3	0	50	Graduate or professional degree	1	Yes	No	N/A	No	No
378	GM_Non	apple	29506	21	1	7	7	7	3	0	50	Graduate or professional degree	1	Yes	No	N/A	No	Yes
379	GM_Non	potato	29512	65	4	6	7	7	5	0	59	College	0	Yes	No	N/A	Yes	Yes
379	GM_Non	strawberry	29512	65	4	6	7	7	5	0	59	College	0	Yes	No	N/A	No	Yes
379	GM_Non	apple	29512	65	4	6	7	7	5	0	59	College	0	Yes	No	N/A	Yes	Yes
380	GM_Non	apple	29579	10	4	6	6	6	2	0	57	College	1	Yes	No	N/A	Yes	Yes
380	GM_Non	strawberry	29579	10	4	6	6	6	2	0	57	College	1	Yes	No	N/A	Yes	Yes
380	GM_Non	potato	29579	10	4	6	6	6	2	0	57	College	1	Yes	No	N/A	Yes	Yes
381	Non_Un	potato	29621	20	5	7	7	7	3	1	56	High school graduate	0	Yes	No	Yes	N/A	Yes
381	Non_Un	apple	29621	20	5	7	7	7	3	1	56	High school graduate	0	Yes	No	Yes	N/A	Yes
381	Non_Un	strawberry	29621	20	5	7	7	7	3	1	56	High school graduate	0	Yes	No	Yes	N/A	Yes
382	Un_Non	apple	29640	25	2	4	6	7	3	1	28	College	1	No	No	Yes	N/A	Yes
382	Un_Non	strawberry	29640	25	2	4	6	7	3	1	28	College	1	No	No	Yes	N/A	Yes
382	Un_Non	potato	29640	25	2	4	6	7	3	1	28	College	1	No	No	No	N/A	No
383	Non_Un	strawberry	29649	99	5	5	6	4	3	0	61	College	0	Yes	No	No	N/A	No
383	Non_Un	apple	29649	99	5	5	6	4	3	0	61	College	0	Yes	No	Yes	N/A	Yes
383	Non_Un	potato	29649	99	5	5	6	4	3	0	61	College	0	Yes	No	Yes	N/A	Yes
384	GM_Non	apple	29650	30	6	7	6	7	2	1	32	College	1	Yes	No	N/A	No	Yes
384	GM_Non	potato	29650	30	6	7	6	7	2	1	32	College	1	Yes	No	N/A	No	Yes
384	GM_Non	strawberry	29650	30	6	7	6	7	2	1	32	College	1	Yes	No	N/A	No	Yes
385	Un_GM	apple	29669	9	7	6	6	5	3	1	48	College	0	Yes	No	No	No	N/A
385	Un_GM	strawberry	29669	9	7	6	6	5	3	1	48	College	0	Yes	No	Yes	No	N/A
385	Un_GM	potato	29669	9	7	6	6	5	3	1	48	College	0	Yes	No	Yes	No	N/A
387	Un_Non	potato	29681	15	4	6	6	6	4	1	58	Graduate or professional degree	0	Yes	No	Yes	N/A	Yes
387	Un_Non	strawberry	29681	15	4	6	6	6	4	1	58	Graduate or professional degree	0	Yes	No	Yes	N/A	Yes
386	Non_GM	potato	29681	1	4	4	5	5	2	1	63	College	0	Yes	No	N/A	Yes	Yes
386	Non_GM	apple	29681	1	4	4	5	5	2	1	63	College	0	Yes	No	N/A	Yes	Yes
386	Non_GM	strawberry	29681	1	4	4	5	5	2	1	63	College	0	Yes	No	N/A	No	No
387	Un_Non	apple	29681	15	4	6	6	6	4	1	58	Graduate or professional degree	0	Yes	No	Yes	N/A	Yes
388	GM_Non	apple	29687	53	5	6	7	6	6	1	27	College	1	Yes	No	N/A	Yes	Yes
388	GM_Non	strawberry	29687	53	5	6	7	6	6	1	27	College	1	Yes	No	N/A	Yes	Yes
388	GM_Non	potato	29687	53	5	6	7	6	6	1	27	College	1	Yes	No	N/A	Yes	Yes
389	GM_Un	apple	29689	6	6	7	7	7	5	1	56	College	1	Yes	No	Yes	Yes	N/A
389	GM_Un	strawberry	29689	6	6	7	7	7	5	1	56	College	1	Yes	No	No	No	N/A
389	GM_Un	potato	29689	6	6	7	7	7	5	1	56	College	1	Yes	No	Yes	Yes	N/A
390	GM_Un	potato	29728	10	2	5	5	3	2	1	42	College	0	Yes	No	Yes	No	N/A
390	GM_Un	apple	29728	10	2	5	5	3	2	1	42	College	0	Yes	No	Yes	No	N/A
390	GM_Un	strawberry	29728	10	2	5	5	3	2	1	42	College	0	Yes	No	Yes	No	N/A
391	Non_GM	apple	29732	31	4	6	6	6	2	1	58	College	0	Yes	No	N/A	No	No
391	Non_GM	strawberry	29732	31	4	6	6	6	2	1	58	College	0	Yes	No	N/A	Yes	Yes
391	Non_GM	potato	29732	31	4	6	6	6	2	1	58	College	0	Yes	No	N/A	Yes	Yes
392	GM_Un	apple	29745	13	4	6	7	5	1	1	28	College	1	Yes	No	Yes	Yes	N/A
392	GM_Un	potato	29745	13	4	6	7	5	1	1	28	College	1	Yes	No	Yes	Yes	N/A
392	GM_Un	strawberry	29745	13	4	6	7	5	1	1	28	College	1	Yes	No	Yes	Yes	N/A
393	Un_GM	apple	29812	22	6	5	5	6	5	1	69	Graduate or professional degree	0	Yes	No	Yes	No	N/A
393	Un_GM	strawberry	29812	22	6	5	5	6	5	1	69	Graduate or professional degree	0	Yes	No	No	No	N/A
393	Un_GM	potato	29812	22	6	5	5	6	5	1	69	Graduate or professional degree	0	Yes	No	No	No	N/A
394	GM_Un	potato	29936	82	4	7	7	7	3	1	41	College	0	Yes	No	Yes	No	N/A
394	GM_Un	strawberry	29936	82	4	7	7	7	3	1	41	College	0	Yes	No	Yes	No	N/A
394	GM_Un	apple	29936	82	4	7	7	7	3	1	41	College	0	Yes	No	Yes	No	N/A
395	GM_Non	apple	30011	33	6	7	6	5	3	1	59	College	0	Yes	No	N/A	No	Yes
395	GM_Non	potato	30011	33	6	7	6	5	3	1	59	College	0	Yes	No	N/A	No	Yes
395	GM_Non	strawberry	30011	33	6	7	6	5	3	1	59	College	0	Yes	No	N/A	No	No
396	Un_Non	apple	30013	71	5	5	7	7	5	0	49	College	1	No	No	Yes	N/A	Yes
396	Un_Non	strawberry	30013	71	5	5	7	7	5	0	49	College	1	No	No	Yes	N/A	Yes
396	Un_Non	potato	30013	71	5	5	7	7	5	0	49	College	1	No	No	Yes	N/A	Yes
397	GM_Un	potato	30034	100	5	2	6	6	2	0	33	College	0	Yes	No	Yes	No	N/A
397	GM_Un	strawberry	30034	100	5	2	6	6	2	0	33	College	0	Yes	No	Yes	No	N/A
397	GM_Un	apple	30034	100	5	2	6	6	2	0	33	College	0	Yes	No	Yes	No	N/A
398	Non_Un	apple	30038	5	1	7	7	7	5	1	65	High school graduate	0	Yes	No	No	N/A	Yes
398	Non_Un	strawberry	30038	5	1	7	7	7	5	1	65	High school graduate	0	Yes	No	No	N/A	No
398	Non_Un	potato	30038	5	1	7	7	7	5	1	65	High school graduate	0	Yes	No	Yes	N/A	Yes
399	Un_Non	potato	30068	10	7	6	6	5	5	1	62	College	1	Yes	No	Yes	N/A	Yes
399	Un_Non	strawberry	30068	10	7	6	6	5	5	1	62	College	1	Yes	No	No	N/A	No
399	Un_Non	apple	30068	10	7	6	6	5	5	1	62	College	1	Yes	No	Yes	N/A	Yes
400	GM_Non	apple	30094	9	6	5	6	6	2	1	65	College	0	Yes	No	N/A	No	No
400	GM_Non	strawberry	30094	9	6	5	6	6	2	1	65	College	0	Yes	No	N/A	No	No
400	GM_Non	potato	30094	9	6	5	6	6	2	1	65	College	0	Yes	No	N/A	Yes	Yes
401	Non_GM	apple	30096	27	5	5	6	6	4	1	80	College	0	Yes	No	N/A	No	No
401	Non_GM	strawberry	30096	27	5	5	6	6	4	1	80	College	0	Yes	No	N/A	No	No
401	Non_GM	potato	30096	27	5	5	6	6	4	1	80	College	0	Yes	No	N/A	No	No
402	Un_Non	apple	30107	29	4	6	7	7	4	1	55	High school graduate	0	No	No	Yes	N/A	Yes
402	Un_Non	potato	30107	29	4	6	7	7	4	1	55	High school graduate	0	No	No	Yes	N/A	Yes
402	Un_Non	strawberry	30107	29	4	6	7	7	4	1	55	High school graduate	0	No	No	No	N/A	No
403	GM_Non	potato	30124	50	5	5	6	7	3	1	68	College	0	Yes	No	N/A	No	Yes
403	GM_Non	strawberry	30124	50	5	5	6	7	3	1	68	College	0	Yes	No	N/A	No	Yes
403	GM_Non	apple	30124	50	5	5	6	7	3	1	68	College	0	Yes	No	N/A	No	Yes
404	Un_Non	potato	30127	10	3	6	7	7	4	1	72	College	0	Yes	No	Yes	N/A	Yes
404	Un_Non	apple	30127	10	3	6	7	7	4	1	72	College	0	Yes	No	Yes	N/A	Yes
404	Un_Non	strawberry	30127	10	3	6	7	7	4	1	72	College	0	Yes	No	Yes	N/A	Yes
405	Un_Non	apple	30132	10	4	7	5	4	3	1	81	College	0	Yes	No	No	N/A	No
405	Un_Non	strawberry	30132	10	4	7	5	4	3	1	81	College	0	Yes	No	Yes	N/A	No
405	Un_Non	potato	30132	10	4	7	5	4	3	1	81	College	0	Yes	No	No	N/A	No
406	Un_GM	apple	30157	9	4	5	6	6	3	1	69	College	0	Yes	No	Yes	Yes	N/A
407	Non_Un	apple	30157	10	5	6	5	5	2	1	56	College	0	Yes	No	Yes	N/A	Yes
406	Un_GM	strawberry	30157	9	4	5	6	6	3	1	69	College	0	Yes	No	No	No	N/A
407	Non_Un	potato	30157	10	5	6	5	5	2	1	56	College	0	Yes	No	Yes	N/A	Yes
407	Non_Un	strawberry	30157	10	5	6	5	5	2	1	56	College	0	Yes	No	No	N/A	No
406	Un_GM	potato	30157	9	4	5	6	6	3	1	69	College	0	Yes	No	Yes	Yes	N/A
409	Non_GM	strawberry	30228	0	4	1	5	5	1	0	62	College	1	Yes	No	N/A	Yes	Yes
408	Non_Un	apple	30228	30	5	6	6	7	5	0	47	College	0	No	No	Yes	N/A	Yes
408	Non_Un	potato	30228	30	5	6	6	7	5	0	47	College	0	No	No	Yes	N/A	Yes
409	Non_GM	apple	30228	0	4	1	5	5	1	0	62	College	1	Yes	No	N/A	Yes	Yes
408	Non_Un	strawberry	30228	30	5	6	6	7	5	0	47	College	0	No	No	Yes	N/A	Yes
409	Non_GM	potato	30228	0	4	1	5	5	1	0	62	College	1	Yes	No	N/A	Yes	Yes
410	GM_Un	potato	30233	0	4	7	6	7	1	1	62	High school graduate	0	Yes	No	Yes	No	N/A
410	GM_Un	apple	30233	0	4	7	6	7	1	1	62	High school graduate	0	Yes	No	Yes	No	N/A
410	GM_Un	strawberry	30233	0	4	7	6	7	1	1	62	High school graduate	0	Yes	No	Yes	No	N/A
411	Un_Non	potato	30252	85	6	5	4	4	7	0	32	Graduate or professional degree	1	Yes	No	Yes	N/A	Yes
411	Un_Non	apple	30252	85	6	5	4	4	7	0	32	Graduate or professional degree	1	Yes	No	Yes	N/A	Yes
411	Un_Non	strawberry	30252	85	6	5	4	4	7	0	32	Graduate or professional degree	1	Yes	No	Yes	N/A	Yes
412	GM_Un	strawberry	30318	30	3	6	6	5	4	1	41	College	0	Yes	No	No	No	N/A
412	GM_Un	potato	30318	30	3	6	6	5	4	1	41	College	0	Yes	No	Yes	Yes	N/A
412	GM_Un	apple	30318	30	3	6	6	5	4	1	41	College	0	Yes	No	Yes	Yes	N/A
413	Un_Non	apple	30341	25	5	5	5	6	2	1	26	College	0	Yes	No	Yes	N/A	Yes
413	Un_Non	potato	30341	25	5	5	5	6	2	1	26	College	0	Yes	No	No	N/A	No
413	Un_Non	strawberry	30341	25	5	5	5	6	2	1	26	College	0	Yes	No	No	N/A	Yes
414	GM_Non	strawberry	30417	25	4	7	7	7	3	0	55	College	0	Yes	No	N/A	No	No
414	GM_Non	potato	30417	25	4	7	7	7	3	0	55	College	0	Yes	No	N/A	No	Yes
414	GM_Non	apple	30417	25	4	7	7	7	3	0	55	College	0	Yes	No	N/A	No	Yes
415	Non_GM	apple	30546	15	6	6	7	5	5	0	50	College	0	Yes	No	N/A	No	Yes
415	Non_GM	potato	30546	15	6	6	7	5	5	0	50	College	0	Yes	No	N/A	No	No
415	Non_GM	strawberry	30546	15	6	6	7	5	5	0	50	College	0	Yes	No	N/A	Yes	Yes
416	Un_Non	strawberry	30634	1	7	3	5	5	1	1	63	High school graduate	0	Yes	No	Yes	N/A	No
416	Un_Non	potato	30634	1	7	3	5	5	1	1	63	High school graduate	0	Yes	No	Yes	N/A	No
416	Un_Non	apple	30634	1	7	3	5	5	1	1	63	High school graduate	0	Yes	No	Yes	N/A	Yes
417	Non_Un	apple	30646	71	6	7	6	7	6	1	28	High school graduate	1	Yes	No	Yes	N/A	Yes
417	Non_Un	strawberry	30646	71	6	7	6	7	6	1	28	High school graduate	1	Yes	No	Yes	N/A	Yes
417	Non_Un	potato	30646	71	6	7	6	7	6	1	28	High school graduate	1	Yes	No	Yes	N/A	Yes
418	GM_Un	potato	30741	4	5	7	5	5	3	0	56	College	0	Yes	No	Yes	Yes	N/A
418	GM_Un	apple	30741	4	5	7	5	5	3	0	56	College	0	Yes	No	Yes	Yes	N/A
418	GM_Un	strawberry	30741	4	5	7	5	5	3	0	56	College	0	Yes	No	Yes	Yes	N/A
419	Un_Non	potato	30751	1	6	5	5	4	3	1	60	High school graduate	0	Yes	No	No	N/A	No
419	Un_Non	apple	30751	1	6	5	5	4	3	1	60	High school graduate	0	Yes	No	No	N/A	No
419	Un_Non	strawberry	30751	1	6	5	5	4	3	1	60	High school graduate	0	Yes	No	No	N/A	No
420	Un_Non	potato	30813	30	6	5	6	6	4	1	55	High school graduate	1	Yes	No	Yes	N/A	Yes
420	Un_Non	strawberry	30813	30	6	5	6	6	4	1	55	High school graduate	1	Yes	No	No	N/A	Yes
420	Un_Non	apple	30813	30	6	5	6	6	4	1	55	High school graduate	1	Yes	No	No	N/A	Yes
421	Non_GM	potato	31005	4	4	5	6	5	2	1	26	College	0	Yes	No	N/A	Yes	Yes
421	Non_GM	apple	31005	4	4	5	6	5	2	1	26	College	0	Yes	No	N/A	No	Yes
421	Non_GM	strawberry	31005	4	4	5	6	5	2	1	26	College	0	Yes	No	N/A	No	Yes
422	GM_Un	potato	31027	30	4	6	7	7	2	1	46	High school graduate	1	Yes	No	Yes	Yes	N/A
422	GM_Un	strawberry	31027	30	4	6	7	7	2	1	46	High school graduate	1	Yes	No	Yes	Yes	N/A
422	GM_Un	apple	31027	30	4	6	7	7	2	1	46	High school graduate	1	Yes	No	No	No	N/A
423	GM_Un	apple	31061	22	5	7	7	7	4	0	62	High school graduate	0	No	No	Yes	Yes	N/A
423	GM_Un	strawberry	31061	22	5	7	7	7	4	0	62	High school graduate	0	No	No	Yes	Yes	N/A
423	GM_Un	potato	31061	22	5	7	7	7	4	0	62	High school graduate	0	No	No	Yes	Yes	N/A
424	Non_Un	apple	31064	18	5	7	7	7	3	1	68	College	0	No	No	Yes	N/A	Yes
424	Non_Un	strawberry	31064	18	5	7	7	7	3	1	68	College	0	No	No	Yes	N/A	Yes
424	Non_Un	potato	31064	18	5	7	7	7	3	1	68	College	0	No	No	Yes	N/A	Yes
425	Non_GM	potato	31088	51	3	6	7	7	5	1	53	College	0	Yes	No	N/A	Yes	Yes
425	Non_GM	apple	31088	51	3	6	7	7	5	1	53	College	0	Yes	No	N/A	Yes	Yes
425	Non_GM	strawberry	31088	51	3	6	7	7	5	1	53	College	0	Yes	No	N/A	Yes	Yes
426	Un_Non	potato	31410	1	3	6	7	7	1	0	68	High school graduate	0	Yes	No	Yes	N/A	Yes
426	Un_Non	apple	31410	1	3	6	7	7	1	0	68	High school graduate	0	Yes	No	No	N/A	No
426	Un_Non	strawberry	31410	1	3	6	7	7	1	0	68	High school graduate	0	Yes	No	No	N/A	No
427	Non_Un	apple	31419	40	4	5	5	5	5	1	32	College	0	Yes	No	Yes	N/A	Yes
427	Non_Un	strawberry	31419	40	4	5	5	5	5	1	32	College	0	Yes	No	Yes	N/A	Yes
427	Non_Un	potato	31419	40	4	5	5	5	5	1	32	College	0	Yes	No	Yes	N/A	Yes
428	GM_Non	potato	31503	30	6	6	7	7	4	1	51	High school graduate	1	Yes	No	N/A	No	Yes
428	GM_Non	strawberry	31503	30	6	6	7	7	4	1	51	High school graduate	1	Yes	No	N/A	No	Yes
428	GM_Non	apple	31503	30	6	6	7	7	4	1	51	High school graduate	1	Yes	No	N/A	No	Yes
429	Non_Un	strawberry	31516	61	6	6	6	6	6	1	43	College	1	Yes	No	Yes	N/A	Yes
429	Non_Un	apple	31516	61	6	6	6	6	6	1	43	College	1	Yes	No	Yes	N/A	Yes
429	Non_Un	potato	31516	61	6	6	6	6	6	1	43	College	1	Yes	No	Yes	N/A	Yes
430	Non_GM	strawberry	31522	30	6	6	6	6	2	1	63	College	0	Yes	No	N/A	No	Yes
430	Non_GM	potato	31522	30	6	6	6	6	2	1	63	College	0	Yes	No	N/A	No	Yes
430	Non_GM	apple	31522	30	6	6	6	6	2	1	63	College	0	Yes	No	N/A	No	Yes
431	GM_Un	strawberry	31632	5	7	4	6	6	5	1	70	High school graduate	0	Yes	No	No	No	N/A
431	GM_Un	apple	31632	5	7	4	6	6	5	1	70	High school graduate	0	Yes	No	No	No	N/A
431	GM_Un	potato	31632	5	7	4	6	6	5	1	70	High school graduate	0	Yes	No	Yes	No	N/A
432	Un_GM	potato	32068	20	4	7	7	7	1	1	30	High school graduate	1	Yes	No	Yes	No	N/A
432	Un_GM	strawberry	32068	20	4	7	7	7	1	1	30	High school graduate	1	Yes	No	Yes	No	N/A
432	Un_GM	apple	32068	20	4	7	7	7	1	1	30	High school graduate	1	Yes	No	Yes	No	N/A
433	Un_Non	apple	32084	35	4	5	6	7	3	1	25	High school graduate	1	Yes	No	Yes	N/A	Yes
433	Un_Non	potato	32084	35	4	5	6	7	3	1	25	High school graduate	1	Yes	No	No	N/A	Yes
433	Un_Non	strawberry	32084	35	4	5	6	7	3	1	25	High school graduate	1	Yes	No	Yes	N/A	Yes
434	GM_Un	strawberry	32087	15	4	6	6	6	3	1	38	College	1	Yes	No	Yes	No	N/A
434	GM_Un	apple	32087	15	4	6	6	6	3	1	38	College	1	Yes	No	Yes	No	N/A
434	GM_Un	potato	32087	15	4	6	6	6	3	1	38	College	1	Yes	No	Yes	No	N/A
435	GM_Un	apple	32132	0	4	4	4	4	4	1	57	College	0	Yes	No	No	No	N/A
435	GM_Un	potato	32132	0	4	4	4	4	4	1	57	College	0	Yes	No	No	No	N/A
435	GM_Un	strawberry	32132	0	4	4	4	4	4	1	57	College	0	Yes	No	No	No	N/A
436	GM_Un	apple	32159	10	3	6	6	7	3	1	76	College	0	Yes	No	Yes	Yes	N/A
436	GM_Un	strawberry	32159	10	3	6	6	7	3	1	76	College	0	Yes	No	Yes	Yes	N/A
436	GM_Un	potato	32159	10	3	6	6	7	3	1	76	College	0	Yes	No	Yes	Yes	N/A
437	GM_Un	apple	32176	10	3	7	7	5	1	0	65	College	0	Yes	No	Yes	No	N/A
437	GM_Un	potato	32176	10	3	7	7	5	1	0	65	College	0	Yes	No	Yes	No	N/A
437	GM_Un	strawberry	32176	10	3	7	7	5	1	0	65	College	0	Yes	No	Yes	No	N/A
438	Un_Non	apple	32223	83	6	5	6	6	5	0	58	College	0	Yes	No	Yes	N/A	Yes
438	Un_Non	strawberry	32223	83	6	5	6	6	5	0	58	College	0	Yes	No	Yes	N/A	Yes
438	Un_Non	potato	32223	83	6	5	6	6	5	0	58	College	0	Yes	No	Yes	N/A	Yes
439	Non_GM	potato	32225	12	6	6	7	7	1	0	71	Graduate or professional degree	0	Yes	No	N/A	No	Yes
439	Non_GM	strawberry	32225	12	6	6	7	7	1	0	71	Graduate or professional degree	0	Yes	No	N/A	No	Yes
439	Non_GM	apple	32225	12	6	6	7	7	1	0	71	Graduate or professional degree	0	Yes	No	N/A	No	Yes
440	Un_Non	apple	32233	35	2	7	7	7	5	1	62	College	0	Yes	No	No	N/A	No
440	Un_Non	strawberry	32233	35	2	7	7	7	5	1	62	College	0	Yes	No	No	N/A	No
440	Un_Non	potato	32233	35	2	7	7	7	5	1	62	College	0	Yes	No	No	N/A	No
441	Un_GM	apple	32256	70	6	7	7	6	5	1	44	College	1	Yes	No	Yes	No	N/A
441	Un_GM	strawberry	32256	70	6	7	7	6	5	1	44	College	1	Yes	No	No	No	N/A
441	Un_GM	potato	32256	70	6	7	7	6	5	1	44	College	1	Yes	No	Yes	No	N/A
442	Un_Non	strawberry	32421	2	5	7	7	6	5	1	61	College	0	Yes	No	No	N/A	No
442	Un_Non	apple	32421	2	5	7	7	6	5	1	61	College	0	Yes	No	No	N/A	No
442	Un_Non	potato	32421	2	5	7	7	6	5	1	61	College	0	Yes	No	No	N/A	No
443	Non_GM	apple	32428	5	2	7	6	5	2	1	45	College	1	Yes	No	N/A	Yes	Yes
443	Non_GM	potato	32428	5	2	7	6	5	2	1	45	College	1	Yes	No	N/A	No	No
443	Non_GM	strawberry	32428	5	2	7	6	5	2	1	45	College	1	Yes	No	N/A	Yes	Yes
444	Un_GM	strawberry	32438	55	5	7	7	7	5	0	68	College	0	Yes	No	No	No	N/A
444	Un_GM	apple	32438	55	5	7	7	7	5	0	68	College	0	Yes	No	No	No	N/A
444	Un_GM	potato	32438	55	5	7	7	7	5	0	68	College	0	Yes	No	Yes	Yes	N/A
445	Un_Non	apple	32466	30	4	7	7	7	5	1	33	less than high school	1	Yes	No	No	N/A	No
445	Un_Non	strawberry	32466	30	4	7	7	7	5	1	33	less than high school	1	Yes	No	No	N/A	No
445	Un_Non	potato	32466	30	4	7	7	7	5	1	33	less than high school	1	Yes	No	Yes	N/A	No
446	GM_Un	strawberry	32607	10	1	3	5	5	3	1	27	Graduate or professional degree	0	Yes	No	No	No	N/A
446	GM_Un	potato	32607	10	1	3	5	5	3	1	27	Graduate or professional degree	0	Yes	No	No	No	N/A
446	GM_Un	apple	32607	10	1	3	5	5	3	1	27	Graduate or professional degree	0	Yes	No	No	No	N/A
447	Non_Un	strawberry	32708	3	5	5	6	6	1	1	68	High school graduate	1	Yes	No	Yes	N/A	Yes
447	Non_Un	apple	32708	3	5	5	6	6	1	1	68	High school graduate	1	Yes	No	Yes	N/A	Yes
447	Non_Un	potato	32708	3	5	5	6	6	1	1	68	High school graduate	1	Yes	No	Yes	N/A	Yes
448	Un_GM	potato	32725	90	2	7	7	7	6	1	22	College	0	Yes	Yes	Yes	No	N/A
448	Un_GM	strawberry	32725	90	2	7	7	7	6	1	22	College	0	Yes	Yes	Yes	No	N/A
448	Un_GM	apple	32725	90	2	7	7	7	6	1	22	College	0	Yes	Yes	No	No	N/A
449	GM_Non	strawberry	32778	6	4	3	3	3	3	1	26	High school graduate	1	Yes	No	N/A	No	Yes
449	GM_Non	apple	32778	6	4	3	3	3	3	1	26	High school graduate	1	Yes	No	N/A	Yes	Yes
449	GM_Non	potato	32778	6	4	3	3	3	3	1	26	High school graduate	1	Yes	No	N/A	Yes	Yes
450	GM_Non	potato	32792	12	3	6	7	7	7	1	42	College	1	No	No	N/A	No	Yes
450	GM_Non	apple	32792	12	3	6	7	7	7	1	42	College	1	No	No	N/A	No	Yes
450	GM_Non	strawberry	32792	12	3	6	7	7	7	1	42	College	1	No	No	N/A	No	Yes
452	GM_Non	potato	32812	100	1	7	7	7	4	0	44	High school graduate	1	No	No	N/A	Yes	Yes
451	Non_GM	potato	32812	60	4	6	7	7	3	1	27	High school graduate	1	No	No	N/A	No	Yes
452	GM_Non	apple	32812	100	1	7	7	7	4	0	44	High school graduate	1	No	No	N/A	Yes	Yes
452	GM_Non	strawberry	32812	100	1	7	7	7	4	0	44	High school graduate	1	No	No	N/A	Yes	Yes
451	Non_GM	apple	32812	60	4	6	7	7	3	1	27	High school graduate	1	No	No	N/A	No	Yes
451	Non_GM	strawberry	32812	60	4	6	7	7	3	1	27	High school graduate	1	No	No	N/A	No	Yes
453	Non_Un	potato	32819	60	7	4	7	7	4	1	30	College	0	Yes	No	No	N/A	Yes
453	Non_Un	strawberry	32819	60	7	4	7	7	4	1	30	College	0	Yes	No	No	N/A	Yes
453	Non_Un	apple	32819	60	7	4	7	7	4	1	30	College	0	Yes	No	Yes	N/A	Yes
454	GM_Non	apple	32907	58	4	6	7	7	6	1	57	less than high school	1	Yes	No	N/A	No	Yes
454	GM_Non	strawberry	32907	58	4	6	7	7	6	1	57	less than high school	1	Yes	No	N/A	No	Yes
454	GM_Non	potato	32907	58	4	6	7	7	6	1	57	less than high school	1	Yes	No	N/A	No	Yes
455	Non_GM	apple	32934	29	4	7	5	7	1	1	56	College	0	No	No	N/A	No	No
455	Non_GM	strawberry	32934	29	4	7	5	7	1	1	56	College	0	No	No	N/A	Yes	Yes
455	Non_GM	potato	32934	29	4	7	5	7	1	1	56	College	0	No	No	N/A	Yes	No
456	GM_Non	apple	33015	30	5	5	7	7	3	0	38	College	1	Yes	No	N/A	Yes	Yes
456	GM_Non	potato	33015	30	5	5	7	7	3	0	38	College	1	Yes	No	N/A	Yes	Yes
456	GM_Non	strawberry	33015	30	5	5	7	7	3	0	38	College	1	Yes	No	N/A	No	Yes
458	GM_Un	strawberry	33020	61	5	7	7	7	5	1	74	College	0	Yes	No	Yes	No	N/A
458	GM_Un	apple	33020	61	5	7	7	7	5	1	74	College	0	Yes	No	Yes	No	N/A
457	Non_GM	potato	33020	1	3	7	6	7	2	1	59	College	0	Yes	No	N/A	Yes	Yes
458	GM_Un	potato	33020	61	5	7	7	7	5	1	74	College	0	Yes	No	Yes	No	N/A
457	Non_GM	strawberry	33020	1	3	7	6	7	2	1	59	College	0	Yes	No	N/A	No	No
457	Non_GM	apple	33020	1	3	7	6	7	2	1	59	College	0	Yes	No	N/A	No	Yes
459	GM_Un	apple	33024	0	4	6	6	7	3	1	38	College	1	Yes	No	No	No	N/A
459	GM_Un	strawberry	33024	0	4	6	6	7	3	1	38	College	1	Yes	No	Yes	Yes	N/A
459	GM_Un	potato	33024	0	4	6	6	7	3	1	38	College	1	Yes	No	Yes	Yes	N/A
460	GM_Non	potato	33025	14	3	5	6	6	5	1	42	College	1	Yes	No	N/A	Yes	Yes
460	GM_Non	strawberry	33025	14	3	5	6	6	5	1	42	College	1	Yes	No	N/A	Yes	Yes
460	GM_Non	apple	33025	14	3	5	6	6	5	1	42	College	1	Yes	No	N/A	Yes	Yes
461	Non_GM	potato	33063	48	5	5	7	7	4	1	62	College	0	Yes	No	N/A	No	Yes
461	Non_GM	strawberry	33063	48	5	5	7	7	4	1	62	College	0	Yes	No	N/A	No	Yes
461	Non_GM	apple	33063	48	5	5	7	7	4	1	62	College	0	Yes	No	N/A	No	Yes
462	GM_Un	apple	33069	50	7	7	7	7	2	1	45	Graduate or professional degree	0	Yes	No	Yes	No	N/A
462	GM_Un	potato	33069	50	7	7	7	7	2	1	45	Graduate or professional degree	0	Yes	No	Yes	No	N/A
462	GM_Un	strawberry	33069	50	7	7	7	7	2	1	45	Graduate or professional degree	0	Yes	No	Yes	No	N/A
463	Un_Non	strawberry	33129	72	3	5	7	7	5	1	45	Graduate or professional degree	1	Yes	No	Yes	N/A	Yes
463	Un_Non	apple	33129	72	3	5	7	7	5	1	45	Graduate or professional degree	1	Yes	No	Yes	N/A	Yes
463	Un_Non	potato	33129	72	3	5	7	7	5	1	45	Graduate or professional degree	1	Yes	No	Yes	N/A	Yes
464	GM_Non	strawberry	33131	62	4	5	3	3	5	1	37	Graduate or professional degree	0	Yes	Yes	N/A	Yes	Yes
464	GM_Non	potato	33131	62	4	5	3	3	5	1	37	Graduate or professional degree	0	Yes	Yes	N/A	No	No
464	GM_Non	apple	33131	62	4	5	3	3	5	1	37	Graduate or professional degree	0	Yes	Yes	N/A	No	No
465	GM_Non	strawberry	33145	20	1	5	5	5	3	0	69	College	0	Yes	No	N/A	No	No
465	GM_Non	apple	33145	20	1	5	5	5	3	0	69	College	0	Yes	No	N/A	Yes	Yes
465	GM_Non	potato	33145	20	1	5	5	5	3	0	69	College	0	Yes	No	N/A	Yes	Yes
466	Non_Un	apple	33176	66	7	7	7	7	7	0	56	College	0	Yes	No	No	N/A	Yes
466	Non_Un	strawberry	33176	66	7	7	7	7	7	0	56	College	0	Yes	No	No	N/A	Yes
466	Non_Un	potato	33176	66	7	7	7	7	7	0	56	College	0	Yes	No	No	N/A	Yes
467	Non_Un	strawberry	33193	91	6	4	6	6	3	1	42	Graduate or professional degree	1	Yes	No	Yes	N/A	Yes
467	Non_Un	potato	33193	91	6	4	6	6	3	1	42	Graduate or professional degree	1	Yes	No	No	N/A	No
467	Non_Un	apple	33193	91	6	4	6	6	3	1	42	Graduate or professional degree	1	Yes	No	Yes	N/A	Yes
468	Non_GM	strawberry	33321	41	4	6	7	7	1	1	71	High school graduate	0	Yes	No	N/A	No	No
468	Non_GM	apple	33321	41	4	6	7	7	1	1	71	High school graduate	0	Yes	No	N/A	No	No
468	Non_GM	potato	33321	41	4	6	7	7	1	1	71	High school graduate	0	Yes	No	N/A	Yes	Yes
469	Non_Un	apple	33322	10	4	2	4	4	1	0	77	College	0	Yes	No	Yes	N/A	Yes
469	Non_Un	strawberry	33322	10	4	2	4	4	1	0	77	College	0	Yes	No	Yes	N/A	Yes
469	Non_Un	potato	33322	10	4	2	4	4	1	0	77	College	0	Yes	No	Yes	N/A	Yes
470	Non_Un	apple	33325	9	2	5	5	5	7	1	46	High school graduate	1	Yes	No	Yes	N/A	Yes
470	Non_Un	strawberry	33325	9	2	5	5	5	7	1	46	High school graduate	1	Yes	No	Yes	N/A	Yes
470	Non_Un	potato	33325	9	2	5	5	5	7	1	46	High school graduate	1	Yes	No	Yes	N/A	Yes
471	Un_Non	strawberry	33442	11	4	5	6	6	3	1	91	College	0	Yes	No	No	N/A	No
471	Un_Non	potato	33442	11	4	5	6	6	3	1	91	College	0	Yes	No	Yes	N/A	Yes
471	Un_Non	apple	33442	11	4	5	6	6	3	1	91	College	0	Yes	No	Yes	N/A	Yes
472	GM_Un	apple	33446	50	5	6	6	5	5	1	34	Graduate or professional degree	0	Yes	No	Yes	No	N/A
472	GM_Un	potato	33446	50	5	6	6	5	5	1	34	Graduate or professional degree	0	Yes	No	Yes	No	N/A
472	GM_Un	strawberry	33446	50	5	6	6	5	5	1	34	Graduate or professional degree	0	Yes	No	Yes	No	N/A
473	Non_Un	strawberry	33463	40	5	5	6	7	5	1	52	High school graduate	0	Yes	No	No	N/A	Yes
473	Non_Un	potato	33463	40	5	5	6	7	5	1	52	High school graduate	0	Yes	No	No	N/A	No
473	Non_Un	apple	33463	40	5	5	6	7	5	1	52	High school graduate	0	Yes	No	No	N/A	No
474	GM_Non	strawberry	33510	20	5	5	7	6	2	1	50	College	1	Yes	No	N/A	No	No
474	GM_Non	apple	33510	20	5	5	7	6	2	1	50	College	1	Yes	No	N/A	No	Yes
474	GM_Non	potato	33510	20	5	5	7	6	2	1	50	College	1	Yes	No	N/A	Yes	Yes
475	GM_Non	potato	33511	40	4	5	4	5	4	1	27	College	0	Yes	No	N/A	No	No
475	GM_Non	strawberry	33511	40	4	5	4	5	4	1	27	College	0	Yes	No	N/A	No	Yes
475	GM_Non	apple	33511	40	4	5	4	5	4	1	27	College	0	Yes	No	N/A	No	Yes
476	GM_Un	apple	33544	61	6	6	7	6	4	1	62	College	0	Yes	No	Yes	No	N/A
476	GM_Un	strawberry	33544	61	6	6	7	6	4	1	62	College	0	Yes	No	Yes	No	N/A
476	GM_Un	potato	33544	61	6	6	7	6	4	1	62	College	0	Yes	No	Yes	No	N/A
477	Non_Un	apple	33592	19	3	5	5	5	5	1	25	College	0	Yes	No	Yes	N/A	Yes
477	Non_Un	strawberry	33592	19	3	5	5	5	5	1	25	College	0	Yes	No	Yes	N/A	Yes
477	Non_Un	potato	33592	19	3	5	5	5	5	1	25	College	0	Yes	No	Yes	N/A	Yes
478	GM_Un	potato	33610	76	6	6	5	5	6	0	48	College	0	Yes	Yes	No	Yes	N/A
478	GM_Un	strawberry	33610	76	6	6	5	5	6	0	48	College	0	Yes	Yes	Yes	No	N/A
478	GM_Un	apple	33610	76	6	6	5	5	6	0	48	College	0	Yes	Yes	Yes	Yes	N/A
479	GM_Un	potato	33612	30	3	5	6	6	2	0	70	College	0	Yes	No	Yes	No	N/A
479	GM_Un	apple	33612	30	3	5	6	6	2	0	70	College	0	Yes	No	Yes	No	N/A
479	GM_Un	strawberry	33612	30	3	5	6	6	2	0	70	College	0	Yes	No	Yes	No	N/A
480	Un_Non	apple	33619	9	1	7	7	6	2	1	25	High school graduate	0	Yes	No	No	N/A	No
480	Un_Non	strawberry	33619	9	1	7	7	6	2	1	25	High school graduate	0	Yes	No	Yes	N/A	Yes
480	Un_Non	potato	33619	9	1	7	7	6	2	1	25	High school graduate	0	Yes	No	Yes	N/A	Yes
481	Non_Un	strawberry	33708	20	5	6	7	7	2	1	69	College	0	Yes	No	No	N/A	Yes
481	Non_Un	apple	33708	20	5	6	7	7	2	1	69	College	0	Yes	No	No	N/A	Yes
481	Non_Un	potato	33708	20	5	6	7	7	2	1	69	College	0	Yes	No	No	N/A	Yes
482	Non_Un	potato	33710	20	3	2	4	6	3	0	51	College	0	Yes	No	Yes	N/A	Yes
482	Non_Un	strawberry	33710	20	3	2	4	6	3	0	51	College	0	Yes	No	No	N/A	Yes
482	Non_Un	apple	33710	20	3	2	4	6	3	0	51	College	0	Yes	No	Yes	N/A	Yes
483	Un_Non	apple	33755	16	4	5	5	4	5	1	32	College	1	Yes	No	No	N/A	No
483	Un_Non	strawberry	33755	16	4	5	5	4	5	1	32	College	1	Yes	No	Yes	N/A	Yes
483	Un_Non	potato	33755	16	4	5	5	4	5	1	32	College	1	Yes	No	No	N/A	No
484	Un_Non	apple	33759	31	2	6	6	6	2	1	38	College	1	No	No	Yes	N/A	Yes
484	Un_Non	potato	33759	31	2	6	6	6	2	1	38	College	1	No	No	Yes	N/A	Yes
484	Un_Non	strawberry	33759	31	2	6	6	6	2	1	38	College	1	No	No	No	N/A	No
485	GM_Un	apple	33763	0	1	7	7	7	1	1	44	High school graduate	0	Yes	No	No	No	N/A
485	GM_Un	strawberry	33763	0	1	7	7	7	1	1	44	High school graduate	0	Yes	No	Yes	Yes	N/A
485	GM_Un	potato	33763	0	1	7	7	7	1	1	44	High school graduate	0	Yes	No	Yes	Yes	N/A
486	Un_GM	strawberry	33774	1	5	4	7	7	1	0	72	College	0	No	No	Yes	No	N/A
486	Un_GM	apple	33774	1	5	4	7	7	1	0	72	College	0	No	No	No	No	N/A
486	Un_GM	potato	33774	1	5	4	7	7	1	0	72	College	0	No	No	Yes	No	N/A
487	GM_Un	apple	33801	0	5	5	7	7	1	1	70	High school graduate	0	Yes	No	No	No	N/A
488	Non_Un	potato	33801	10	4	7	6	6	5	1	60	College	0	Yes	No	No	N/A	No
488	Non_Un	apple	33801	10	4	7	6	6	5	1	60	College	0	Yes	No	Yes	N/A	Yes
487	GM_Un	strawberry	33801	0	5	5	7	7	1	1	70	High school graduate	0	Yes	No	No	No	N/A
487	GM_Un	potato	33801	0	5	5	7	7	1	1	70	High school graduate	0	Yes	No	No	No	N/A
488	Non_Un	strawberry	33801	10	4	7	6	6	5	1	60	College	0	Yes	No	No	N/A	No
489	Non_Un	strawberry	33850	0	4	5	6	6	2	1	69	High school graduate	0	Yes	No	No	N/A	No
489	Non_Un	apple	33850	0	4	5	6	6	2	1	69	High school graduate	0	Yes	No	No	N/A	No
489	Non_Un	potato	33850	0	4	5	6	6	2	1	69	High school graduate	0	Yes	No	No	N/A	No
490	GM_Un	potato	33860	20	7	3	5	5	5	1	39	College	1	Yes	Yes	Yes	Yes	N/A
490	GM_Un	strawberry	33860	20	7	3	5	5	5	1	39	College	1	Yes	Yes	No	No	N/A
490	GM_Un	apple	33860	20	7	3	5	5	5	1	39	College	1	Yes	Yes	Yes	Yes	N/A
491	Non_Un	apple	33870	5	2	6	6	6	4	0	69	College	0	Yes	No	No	N/A	No
491	Non_Un	strawberry	33870	5	2	6	6	6	4	0	69	College	0	Yes	No	No	N/A	No
492	Non_Un	apple	33870	9	1	7	7	7	6	1	77	College	0	Yes	No	No	N/A	No
492	Non_Un	potato	33870	9	1	7	7	7	6	1	77	College	0	Yes	No	Yes	N/A	Yes
491	Non_Un	potato	33870	5	2	6	6	6	4	0	69	College	0	Yes	No	Yes	N/A	Yes
492	Non_Un	strawberry	33870	9	1	7	7	7	6	1	77	College	0	Yes	No	No	N/A	Yes
493	Non_Un	potato	33880	41	5	6	7	7	4	1	27	College	1	Yes	No	Yes	N/A	Yes
493	Non_Un	strawberry	33880	41	5	6	7	7	4	1	27	College	1	Yes	No	Yes	N/A	Yes
493	Non_Un	apple	33880	41	5	6	7	7	4	1	27	College	1	Yes	No	Yes	N/A	Yes
494	GM_Un	strawberry	33903	2	7	6	4	3	6	1	66	College	0	Yes	No	Yes	Yes	N/A
494	GM_Un	apple	33903	2	7	6	4	3	6	1	66	College	0	Yes	No	Yes	Yes	N/A
494	GM_Un	potato	33903	2	7	6	4	3	6	1	66	College	0	Yes	No	Yes	Yes	N/A
495	GM_Non	apple	33967	19	6	7	7	7	3	1	62	High school graduate	0	Yes	No	N/A	Yes	Yes
495	GM_Non	potato	33967	19	6	7	7	7	3	1	62	High school graduate	0	Yes	No	N/A	No	Yes
495	GM_Non	strawberry	33967	19	6	7	7	7	3	1	62	High school graduate	0	Yes	No	N/A	No	Yes
496	Non_Un	strawberry	34203	50	2	7	7	7	5	1	75	Graduate or professional degree	0	Yes	No	Yes	N/A	Yes
496	Non_Un	potato	34203	50	2	7	7	7	5	1	75	Graduate or professional degree	0	Yes	No	Yes	N/A	Yes
496	Non_Un	apple	34203	50	2	7	7	7	5	1	75	Graduate or professional degree	0	Yes	No	Yes	N/A	Yes
497	Un_GM	strawberry	34221	60	5	7	7	7	5	1	60	Graduate or professional degree	0	Yes	No	No	No	N/A
497	Un_GM	apple	34221	60	5	7	7	7	5	1	60	Graduate or professional degree	0	Yes	No	Yes	No	N/A
497	Un_GM	potato	34221	60	5	7	7	7	5	1	60	Graduate or professional degree	0	Yes	No	Yes	No	N/A
498	Un_GM	potato	34232	19	3	6	7	7	2	0	67	High school graduate	0	Yes	No	Yes	Yes	N/A
498	Un_GM	strawberry	34232	19	3	6	7	7	2	0	67	High school graduate	0	Yes	No	Yes	Yes	N/A
498	Un_GM	apple	34232	19	3	6	7	7	2	0	67	High school graduate	0	Yes	No	No	No	N/A
499	Non_Un	apple	34432	10	5	5	6	6	3	0	79	College	0	No	No	Yes	N/A	Yes
499	Non_Un	strawberry	34432	10	5	5	6	6	3	0	79	College	0	No	No	No	N/A	No
499	Non_Un	potato	34432	10	5	5	6	6	3	0	79	College	0	No	No	Yes	N/A	Yes
500	Un_Non	strawberry	34452	39	4	7	7	7	4	1	62	High school graduate	0	Yes	No	No	N/A	No
500	Un_Non	potato	34452	39	4	7	7	7	4	1	62	High school graduate	0	Yes	No	No	N/A	No
500	Un_Non	apple	34452	39	4	7	7	7	4	1	62	High school graduate	0	Yes	No	No	N/A	No
501	Un_GM	potato	34476	57	7	3	7	7	4	1	38	College	0	Yes	No	Yes	No	N/A
501	Un_GM	strawberry	34476	57	7	3	7	7	4	1	38	College	0	Yes	No	No	No	N/A
501	Un_GM	apple	34476	57	7	3	7	7	4	1	38	College	0	Yes	No	No	No	N/A
502	Un_Non	apple	34608	8	4	5	6	7	1	1	69	College	0	Yes	No	No	N/A	No
502	Un_Non	potato	34608	8	4	5	6	7	1	1	69	College	0	Yes	No	No	N/A	No
502	Un_Non	strawberry	34608	8	4	5	6	7	1	1	69	College	0	Yes	No	No	N/A	No
503	Non_Un	apple	34639	73	2	7	7	7	4	0	64	College	0	Yes	No	No	N/A	Yes
503	Non_Un	potato	34639	73	2	7	7	7	4	0	64	College	0	Yes	No	Yes	N/A	Yes
503	Non_Un	strawberry	34639	73	2	7	7	7	4	0	64	College	0	Yes	No	Yes	N/A	Yes
504	GM_Un	strawberry	34654	4	5	6	5	6	4	1	61	College	0	Yes	No	No	No	N/A
504	GM_Un	potato	34654	4	5	6	5	6	4	1	61	College	0	Yes	No	No	No	N/A
504	GM_Un	apple	34654	4	5	6	5	6	4	1	61	College	0	Yes	No	No	No	N/A
505	GM_Non	apple	34677	41	2	7	7	7	4	1	70	Graduate or professional degree	0	Yes	No	N/A	No	Yes
505	GM_Non	potato	34677	41	2	7	7	7	4	1	70	Graduate or professional degree	0	Yes	No	N/A	No	Yes
505	GM_Non	strawberry	34677	41	2	7	7	7	4	1	70	Graduate or professional degree	0	Yes	No	N/A	No	Yes
506	GM_Non	potato	34711	50	4	5	7	7	6	0	31	College	0	Yes	No	N/A	No	Yes
506	GM_Non	strawberry	34711	50	4	5	7	7	6	0	31	College	0	Yes	No	N/A	No	Yes
506	GM_Non	apple	34711	50	4	5	7	7	6	0	31	College	0	Yes	No	N/A	No	Yes
508	Non_GM	potato	34748	30	6	5	7	5	5	0	55	College	0	Yes	No	N/A	No	Yes
507	Non_GM	apple	34748	20	1	7	7	7	5	1	61	Graduate or professional degree	0	Yes	No	N/A	No	No
507	Non_GM	strawberry	34748	20	1	7	7	7	5	1	61	Graduate or professional degree	0	Yes	No	N/A	No	Yes
507	Non_GM	potato	34748	20	1	7	7	7	5	1	61	Graduate or professional degree	0	Yes	No	N/A	No	Yes
508	Non_GM	strawberry	34748	30	6	5	7	5	5	0	55	College	0	Yes	No	N/A	No	Yes
508	Non_GM	apple	34748	30	6	5	7	5	5	0	55	College	0	Yes	No	N/A	No	Yes
509	GM_Non	potato	34785	40	5	5	5	5	3	0	56	Graduate or professional degree	0	Yes	Yes	N/A	Yes	Yes
509	GM_Non	strawberry	34785	40	5	5	5	5	3	0	56	Graduate or professional degree	0	Yes	Yes	N/A	No	Yes
509	GM_Non	apple	34785	40	5	5	5	5	3	0	56	Graduate or professional degree	0	Yes	Yes	N/A	Yes	Yes
510	Non_GM	apple	34953	25	3	7	6	6	2	0	44	College	0	Yes	No	N/A	No	No
510	Non_GM	strawberry	34953	25	3	7	6	6	2	0	44	College	0	Yes	No	N/A	No	No
510	Non_GM	potato	34953	25	3	7	6	6	2	0	44	College	0	Yes	No	N/A	No	Yes
511	Un_GM	strawberry	34956	40	4	6	5	6	4	1	49	College	1	Yes	No	Yes	No	N/A
511	Un_GM	apple	34956	40	4	6	5	6	4	1	49	College	1	Yes	No	Yes	No	N/A
511	Un_GM	potato	34956	40	4	6	5	6	4	1	49	College	1	Yes	No	Yes	No	N/A
512	GM_Un	apple	34974	5	6	5	7	7	5	0	70	High school graduate	0	No	No	Yes	No	N/A
512	GM_Un	potato	34974	5	6	5	7	7	5	0	70	High school graduate	0	No	No	Yes	No	N/A
513	Un_Non	apple	34974	20	5	3	3	2	3	0	74	High school graduate	0	No	No	Yes	N/A	Yes
513	Un_Non	potato	34974	20	5	3	3	2	3	0	74	High school graduate	0	No	No	Yes	N/A	Yes
512	GM_Un	strawberry	34974	5	6	5	7	7	5	0	70	High school graduate	0	No	No	Yes	No	N/A
513	Un_Non	strawberry	34974	20	5	3	3	2	3	0	74	High school graduate	0	No	No	Yes	N/A	Yes
514	Non_Un	apple	34983	10	6	7	7	7	3	1	64	High school graduate	0	Yes	No	Yes	N/A	Yes
514	Non_Un	strawberry	34983	10	6	7	7	7	3	1	64	High school graduate	0	Yes	No	No	N/A	No
514	Non_Un	potato	34983	10	6	7	7	7	3	1	64	High school graduate	0	Yes	No	No	N/A	No
515	Un_Non	potato	35051	0	3	6	7	4	1	1	33	High school graduate	1	Yes	No	Yes	N/A	Yes
515	Un_Non	strawberry	35051	0	3	6	7	4	1	1	33	High school graduate	1	Yes	No	Yes	N/A	Yes
515	Un_Non	apple	35051	0	3	6	7	4	1	1	33	High school graduate	1	Yes	No	Yes	N/A	Yes
516	Non_Un	strawberry	35111	0	6	6	6	6	3	1	56	College	1	Yes	No	No	N/A	No
516	Non_Un	apple	35111	0	6	6	6	6	3	1	56	College	1	Yes	No	Yes	N/A	No
516	Non_Un	potato	35111	0	6	6	6	6	3	1	56	College	1	Yes	No	Yes	N/A	No
517	Non_Un	potato	35115	79	7	6	6	6	6	1	28	College	1	Yes	No	Yes	N/A	Yes
517	Non_Un	strawberry	35115	79	7	6	6	6	6	1	28	College	1	Yes	No	Yes	N/A	Yes
517	Non_Un	apple	35115	79	7	6	6	6	6	1	28	College	1	Yes	No	Yes	N/A	Yes
518	Non_Un	apple	35180	11	4	4	4	4	4	1	48	High school graduate	0	Yes	No	No	N/A	Yes
518	Non_Un	strawberry	35180	11	4	4	4	4	4	1	48	High school graduate	0	Yes	No	No	N/A	No
518	Non_Un	potato	35180	11	4	4	4	4	4	1	48	High school graduate	0	Yes	No	No	N/A	No
519	Non_Un	potato	35215	17	5	5	6	6	5	0	57	College	0	Yes	No	Yes	N/A	Yes
519	Non_Un	apple	35215	17	5	5	6	6	5	0	57	College	0	Yes	No	No	N/A	Yes
519	Non_Un	strawberry	35215	17	5	5	6	6	5	0	57	College	0	Yes	No	No	N/A	No
520	Non_Un	potato	35904	30	4	6	6	5	3	1	28	College	1	Yes	Yes	Yes	N/A	Yes
520	Non_Un	apple	35904	30	4	6	6	5	3	1	28	College	1	Yes	Yes	Yes	N/A	Yes
520	Non_Un	strawberry	35904	30	4	6	6	5	3	1	28	College	1	Yes	Yes	No	N/A	No
521	Non_GM	strawberry	36067	0	5	7	7	7	1	1	69	High school graduate	0	Yes	No	N/A	No	Yes
521	Non_GM	potato	36067	0	5	7	7	7	1	1	69	High school graduate	0	Yes	No	N/A	No	Yes
521	Non_GM	apple	36067	0	5	7	7	7	1	1	69	High school graduate	0	Yes	No	N/A	No	No
522	GM_Non	apple	36106	60	4	7	7	7	6	1	56	College	0	Yes	No	N/A	No	Yes
522	GM_Non	strawberry	36106	60	4	7	7	7	6	1	56	College	0	Yes	No	N/A	No	Yes
522	GM_Non	potato	36106	60	4	7	7	7	6	1	56	College	0	Yes	No	N/A	No	No
523	Non_Un	potato	36116	0	5	4	7	6	1	1	34	High school graduate	1	Yes	No	No	N/A	No
523	Non_Un	apple	36116	0	5	4	7	6	1	1	34	High school graduate	1	Yes	No	No	N/A	No
523	Non_Un	strawberry	36116	0	5	4	7	6	1	1	34	High school graduate	1	Yes	No	No	N/A	No
524	Un_GM	apple	36272	4	5	7	3	7	1	1	47	High school graduate	0	Yes	No	Yes	Yes	N/A
524	Un_GM	strawberry	36272	4	5	7	3	7	1	1	47	High school graduate	0	Yes	No	Yes	Yes	N/A
524	Un_GM	potato	36272	4	5	7	3	7	1	1	47	High school graduate	0	Yes	No	Yes	Yes	N/A
525	Un_Non	strawberry	36301	9	6	6	5	5	1	0	30	College	0	Yes	No	Yes	N/A	Yes
525	Un_Non	potato	36301	9	6	6	5	5	1	0	30	College	0	Yes	No	Yes	N/A	Yes
525	Un_Non	apple	36301	9	6	6	5	5	1	0	30	College	0	Yes	No	Yes	N/A	No
526	Un_Non	apple	36578	50	7	4	6	7	3	1	38	less than high school	1	Yes	No	Yes	N/A	No
526	Un_Non	strawberry	36578	50	7	4	6	7	3	1	38	less than high school	1	Yes	No	Yes	N/A	No
526	Un_Non	potato	36578	50	7	4	6	7	3	1	38	less than high school	1	Yes	No	Yes	N/A	Yes
527	GM_Un	apple	36604	30	2	6	7	6	5	0	35	College	0	Yes	No	No	No	N/A
527	GM_Un	potato	36604	30	2	6	7	6	5	0	35	College	0	Yes	No	Yes	Yes	N/A
527	GM_Un	strawberry	36604	30	2	6	7	6	5	0	35	College	0	Yes	No	Yes	Yes	N/A
528	GM_Non	strawberry	36804	18	4	5	5	4	3	1	44	High school graduate	0	Yes	No	N/A	No	Yes
528	GM_Non	potato	36804	18	4	5	5	4	3	1	44	High school graduate	0	Yes	No	N/A	Yes	Yes
528	GM_Non	apple	36804	18	4	5	5	4	3	1	44	High school graduate	0	Yes	No	N/A	Yes	Yes
529	Un_GM	strawberry	37040	63	2	3	5	5	2	0	27	High school graduate	1	Yes	No	No	No	N/A
529	Un_GM	potato	37040	63	2	3	5	5	2	0	27	High school graduate	1	Yes	No	Yes	Yes	N/A
529	Un_GM	apple	37040	63	2	3	5	5	2	0	27	High school graduate	1	Yes	No	No	No	N/A
530	Un_Non	apple	37064	30	4	6	7	7	3	1	68	Graduate or professional degree	0	Yes	No	No	N/A	No
530	Un_Non	strawberry	37064	30	4	6	7	7	3	1	68	Graduate or professional degree	0	Yes	No	Yes	N/A	No
530	Un_Non	potato	37064	30	4	6	7	7	3	1	68	Graduate or professional degree	0	Yes	No	Yes	N/A	Yes
531	Non_GM	strawberry	37064	81	6	6	6	7	5	1	71	College	0	Yes	No	N/A	No	No
531	Non_GM	potato	37064	81	6	6	6	7	5	1	71	College	0	Yes	No	N/A	No	Yes
531	Non_GM	apple	37064	81	6	6	6	7	5	1	71	College	0	Yes	No	N/A	No	Yes
532	GM_Non	apple	37076	11	6	5	6	6	3	1	69	College	1	No	No	N/A	Yes	Yes
532	GM_Non	strawberry	37076	11	6	5	6	6	3	1	69	College	1	No	No	N/A	Yes	Yes
532	GM_Non	potato	37076	11	6	5	6	6	3	1	69	College	1	No	No	N/A	Yes	Yes
533	Non_Un	strawberry	37129	2	2	5	4	3	2	1	27	College	0	Yes	No	No	N/A	No
533	Non_Un	apple	37129	2	2	5	4	3	2	1	27	College	0	Yes	No	No	N/A	No
533	Non_Un	potato	37129	2	2	5	4	3	2	1	27	College	0	Yes	No	Yes	N/A	Yes
534	Un_GM	apple	37130	2	4	5	6	5	1	0	56	College	0	Yes	No	No	No	N/A
534	Un_GM	potato	37130	2	4	5	6	5	1	0	56	College	0	Yes	No	No	No	N/A
534	Un_GM	strawberry	37130	2	4	5	6	5	1	0	56	College	0	Yes	No	Yes	No	N/A
535	Un_Non	strawberry	37146	75	6	7	6	6	5	1	32	High school graduate	0	Yes	No	Yes	N/A	Yes
535	Un_Non	potato	37146	75	6	7	6	6	5	1	32	High school graduate	0	Yes	No	Yes	N/A	Yes
535	Un_Non	apple	37146	75	6	7	6	6	5	1	32	High school graduate	0	Yes	No	Yes	N/A	Yes
536	Non_Un	strawberry	37172	51	3	6	7	7	6	1	50	College	0	Yes	No	No	N/A	No
537	GM_Non	apple	37172	2	7	6	6	7	2	1	59	High school graduate	0	Yes	No	N/A	No	Yes
536	Non_Un	potato	37172	51	3	6	7	7	6	1	50	College	0	Yes	No	Yes	N/A	Yes
536	Non_Un	apple	37172	51	3	6	7	7	6	1	50	College	0	Yes	No	Yes	N/A	Yes
537	GM_Non	strawberry	37172	2	7	6	6	7	2	1	59	High school graduate	0	Yes	No	N/A	No	No
537	GM_Non	potato	37172	2	7	6	6	7	2	1	59	High school graduate	0	Yes	No	N/A	No	Yes
538	GM_Non	apple	37208	21	5	5	6	5	5	1	22	College	0	Yes	Yes	N/A	Yes	Yes
538	GM_Non	strawberry	37208	21	5	5	6	5	5	1	22	College	0	Yes	Yes	N/A	Yes	Yes
538	GM_Non	potato	37208	21	5	5	6	5	5	1	22	College	0	Yes	Yes	N/A	Yes	Yes
539	Un_Non	strawberry	37221	71	6	6	7	7	6	1	67	College	0	Yes	Yes	Yes	N/A	Yes
539	Un_Non	potato	37221	71	6	6	7	7	6	1	67	College	0	Yes	Yes	Yes	N/A	No
539	Un_Non	apple	37221	71	6	6	7	7	6	1	67	College	0	Yes	Yes	No	N/A	No
540	Un_Non	potato	37323	4	7	7	7	7	2	1	54	High school graduate	1	Yes	No	Yes	N/A	Yes
540	Un_Non	apple	37323	4	7	7	7	7	2	1	54	High school graduate	1	Yes	No	Yes	N/A	Yes
540	Un_Non	strawberry	37323	4	7	7	7	7	2	1	54	High school graduate	1	Yes	No	No	N/A	No
541	Non_Un	apple	37326	72	4	7	7	6	5	1	29	Graduate or professional degree	1	Yes	No	No	N/A	Yes
541	Non_Un	potato	37326	72	4	7	7	6	5	1	29	Graduate or professional degree	1	Yes	No	Yes	N/A	Yes
541	Non_Un	strawberry	37326	72	4	7	7	6	5	1	29	Graduate or professional degree	1	Yes	No	Yes	N/A	Yes
542	Non_GM	strawberry	37381	24	6	6	7	6	5	1	38	College	1	Yes	No	N/A	No	Yes
542	Non_GM	potato	37381	24	6	6	7	6	5	1	38	College	1	Yes	No	N/A	Yes	Yes
542	Non_GM	apple	37381	24	6	6	7	6	5	1	38	College	1	Yes	No	N/A	No	Yes
544	Non_Un	apple	37388	9	3	7	7	1	5	1	40	College	0	Yes	No	No	N/A	Yes
543	Un_Non	potato	37388	8	3	7	7	3	2	1	34	College	0	Yes	No	Yes	N/A	Yes
543	Un_Non	strawberry	37388	8	3	7	7	3	2	1	34	College	0	Yes	No	Yes	N/A	Yes
544	Non_Un	strawberry	37388	9	3	7	7	1	5	1	40	College	0	Yes	No	No	N/A	Yes
544	Non_Un	potato	37388	9	3	7	7	1	5	1	40	College	0	Yes	No	Yes	N/A	Yes
543	Un_Non	apple	37388	8	3	7	7	3	2	1	34	College	0	Yes	No	Yes	N/A	Yes
545	Non_GM	strawberry	37421	48	6	5	6	5	5	1	52	College	0	Yes	No	N/A	Yes	Yes
545	Non_GM	potato	37421	48	6	5	6	5	5	1	52	College	0	Yes	No	N/A	Yes	Yes
545	Non_GM	apple	37421	48	6	5	6	5	5	1	52	College	0	Yes	No	N/A	Yes	Yes
546	Non_Un	apple	37643	15	4	4	5	5	3	1	57	College	0	Yes	No	Yes	N/A	Yes
546	Non_Un	strawberry	37643	15	4	4	5	5	3	1	57	College	0	Yes	No	Yes	N/A	Yes
546	Non_Un	potato	37643	15	4	4	5	5	3	1	57	College	0	Yes	No	No	N/A	No
547	Non_GM	apple	37694	56	4	7	7	7	5	0	36	College	0	Yes	No	N/A	No	Yes
547	Non_GM	potato	37694	56	4	7	7	7	5	0	36	College	0	Yes	No	N/A	No	Yes
547	Non_GM	strawberry	37694	56	4	7	7	7	5	0	36	College	0	Yes	No	N/A	No	Yes
548	Un_GM	potato	37705	41	3	6	5	6	1	1	54	High school graduate	0	Yes	No	Yes	Yes	N/A
548	Un_GM	apple	37705	41	3	6	5	6	1	1	54	High school graduate	0	Yes	No	Yes	No	N/A
548	Un_GM	strawberry	37705	41	3	6	5	6	1	1	54	High school graduate	0	Yes	No	No	No	N/A
549	GM_Un	apple	37763	8	3	7	6	6	5	1	69	College	0	Yes	Yes	Yes	No	N/A
549	GM_Un	potato	37763	8	3	7	6	6	5	1	69	College	0	Yes	Yes	Yes	No	N/A
549	GM_Un	strawberry	37763	8	3	7	6	6	5	1	69	College	0	Yes	Yes	Yes	No	N/A
550	GM_Non	potato	37774	15	6	7	7	7	1	1	72	Graduate or professional degree	0	Yes	No	N/A	Yes	Yes
550	GM_Non	apple	37774	15	6	7	7	7	1	1	72	Graduate or professional degree	0	Yes	No	N/A	No	No
550	GM_Non	strawberry	37774	15	6	7	7	7	1	1	72	Graduate or professional degree	0	Yes	No	N/A	No	No
551	Non_Un	potato	37804	0	4	6	6	6	4	1	33	High school graduate	0	Yes	No	Yes	N/A	Yes
551	Non_Un	strawberry	37804	0	4	6	6	6	4	1	33	High school graduate	0	Yes	No	Yes	N/A	Yes
551	Non_Un	apple	37804	0	4	6	6	6	4	1	33	High school graduate	0	Yes	No	Yes	N/A	Yes
552	Un_GM	apple	37807	15	7	6	7	7	1	1	67	College	0	Yes	No	Yes	No	N/A
552	Un_GM	strawberry	37807	15	7	6	7	7	1	1	67	College	0	Yes	No	No	No	N/A
552	Un_GM	potato	37807	15	7	6	7	7	1	1	67	College	0	Yes	No	No	No	N/A
553	Un_GM	strawberry	37813	9	2	4	6	6	5	1	46	College	1	Yes	No	No	No	N/A
553	Un_GM	potato	37813	9	2	4	6	6	5	1	46	College	1	Yes	No	Yes	No	N/A
553	Un_GM	apple	37813	9	2	4	6	6	5	1	46	College	1	Yes	No	Yes	No	N/A
554	Un_Non	apple	37814	18	2	5	4	4	3	0	54	High school graduate	1	Yes	No	No	N/A	No
554	Un_Non	potato	37814	18	2	5	4	4	3	0	54	High school graduate	1	Yes	No	No	N/A	No
554	Un_Non	strawberry	37814	18	2	5	4	4	3	0	54	High school graduate	1	Yes	No	No	N/A	No
555	Un_Non	strawberry	37909	20	6	4	7	6	6	0	75	College	0	Yes	No	No	N/A	Yes
555	Un_Non	potato	37909	20	6	4	7	6	6	0	75	College	0	Yes	No	No	N/A	Yes
555	Un_Non	apple	37909	20	6	4	7	6	6	0	75	College	0	Yes	No	Yes	N/A	Yes
556	Non_GM	potato	38119	20	4	4	7	7	4	1	64	College	0	Yes	No	N/A	Yes	Yes
556	Non_GM	strawberry	38119	20	4	4	7	7	4	1	64	College	0	Yes	No	N/A	Yes	Yes
556	Non_GM	apple	38119	20	4	4	7	7	4	1	64	College	0	Yes	No	N/A	Yes	Yes
557	Non_Un	potato	38305	81	3	5	7	7	5	1	24	College	0	Yes	Yes	Yes	N/A	Yes
557	Non_Un	strawberry	38305	81	3	5	7	7	5	1	24	College	0	Yes	Yes	No	N/A	Yes
557	Non_Un	apple	38305	81	3	5	7	7	5	1	24	College	0	Yes	Yes	Yes	N/A	Yes
558	GM_Non	apple	38355	94	5	7	7	7	7	1	66	College	0	Yes	No	N/A	No	Yes
558	GM_Non	potato	38355	94	5	7	7	7	7	1	66	College	0	Yes	No	N/A	No	Yes
558	GM_Non	strawberry	38355	94	5	7	7	7	7	1	66	College	0	Yes	No	N/A	No	Yes
559	GM_Un	apple	38401	10	2	6	5	5	4	0	54	College	0	Yes	No	Yes	No	N/A
559	GM_Un	potato	38401	10	2	6	5	5	4	0	54	College	0	Yes	No	Yes	No	N/A
559	GM_Un	strawberry	38401	10	2	6	5	5	4	0	54	College	0	Yes	No	Yes	No	N/A
560	GM_Non	strawberry	38464	70	6	3	6	6	7	1	23	College	1	Yes	No	N/A	Yes	Yes
560	GM_Non	potato	38464	70	6	3	6	6	7	1	23	College	1	Yes	No	N/A	Yes	Yes
560	GM_Non	apple	38464	70	6	3	6	6	7	1	23	College	1	Yes	No	N/A	Yes	Yes
561	Non_Un	strawberry	38571	35	2	7	7	7	3	1	36	less than high school	0	No	No	Yes	N/A	Yes
561	Non_Un	apple	38571	35	2	7	7	7	3	1	36	less than high school	0	No	No	Yes	N/A	Yes
561	Non_Un	potato	38571	35	2	7	7	7	3	1	36	less than high school	0	No	No	Yes	N/A	Yes
562	Non_GM	strawberry	38666	40	6	7	7	7	3	1	23	Graduate or professional degree	1	Yes	No	N/A	Yes	Yes
562	Non_GM	apple	38666	40	6	7	7	7	3	1	23	Graduate or professional degree	1	Yes	No	N/A	No	Yes
562	Non_GM	potato	38666	40	6	7	7	7	3	1	23	Graduate or professional degree	1	Yes	No	N/A	Yes	Yes
563	Un_GM	potato	38668	2	5	7	7	5	1	1	44	High school graduate	1	Yes	No	Yes	No	N/A
563	Un_GM	apple	38668	2	5	7	7	5	1	1	44	High school graduate	1	Yes	No	Yes	No	N/A
563	Un_GM	strawberry	38668	2	5	7	7	5	1	1	44	High school graduate	1	Yes	No	Yes	No	N/A
564	Non_Un	apple	38703	13	6	5	5	6	2	1	61	College	1	Yes	No	Yes	N/A	Yes
564	Non_Un	potato	38703	13	6	5	5	6	2	1	61	College	1	Yes	No	Yes	N/A	Yes
564	Non_Un	strawberry	38703	13	6	5	5	6	2	1	61	College	1	Yes	No	No	N/A	No
565	Un_Non	strawberry	38826	0	5	7	7	7	2	0	61	College	0	No	No	No	N/A	No
565	Un_Non	apple	38826	0	5	7	7	7	2	0	61	College	0	No	No	No	N/A	No
565	Un_Non	potato	38826	0	5	7	7	7	2	0	61	College	0	No	No	No	N/A	No
566	Non_GM	apple	38834	10	2	7	7	7	1	1	61	College	0	Yes	No	N/A	Yes	Yes
566	Non_GM	potato	38834	10	2	7	7	7	1	1	61	College	0	Yes	No	N/A	No	No
566	Non_GM	strawberry	38834	10	2	7	7	7	1	1	61	College	0	Yes	No	N/A	No	No
567	GM_Non	strawberry	38863	20	1	7	6	5	5	1	47	College	0	Yes	No	N/A	Yes	Yes
567	GM_Non	apple	38863	20	1	7	6	5	5	1	47	College	0	Yes	No	N/A	No	No
567	GM_Non	potato	38863	20	1	7	6	5	5	1	47	College	0	Yes	No	N/A	Yes	Yes
568	Non_GM	potato	39047	79	5	5	7	6	6	1	34	College	0	Yes	No	N/A	Yes	Yes
568	Non_GM	apple	39047	79	5	5	7	6	6	1	34	College	0	Yes	No	N/A	No	No
568	Non_GM	strawberry	39047	79	5	5	7	6	6	1	34	College	0	Yes	No	N/A	No	Yes
569	Un_Non	apple	39191	13	3	6	6	7	1	1	35	College	0	Yes	No	Yes	N/A	No
569	Un_Non	potato	39191	13	3	6	6	7	1	1	35	College	0	Yes	No	Yes	N/A	Yes
569	Un_Non	strawberry	39191	13	3	6	6	7	1	1	35	College	0	Yes	No	No	N/A	Yes
570	Non_GM	strawberry	39209	0	1	2	7	6	4	1	42	College	1	Yes	No	N/A	No	No
570	Non_GM	apple	39209	0	1	2	7	6	4	1	42	College	1	Yes	No	N/A	No	No
570	Non_GM	potato	39209	0	1	2	7	6	4	1	42	College	1	Yes	No	N/A	Yes	Yes
571	GM_Un	potato	39470	0	7	7	7	7	1	1	57	Graduate or professional degree	0	No	No	Yes	No	N/A
571	GM_Un	apple	39470	0	7	7	7	7	1	1	57	Graduate or professional degree	0	No	No	Yes	No	N/A
571	GM_Un	strawberry	39470	0	7	7	7	7	1	1	57	Graduate or professional degree	0	No	No	No	No	N/A
572	Un_GM	potato	39501	22	4	7	7	7	4	1	51	College	1	Yes	No	Yes	Yes	N/A
572	Un_GM	apple	39501	22	4	7	7	7	4	1	51	College	1	Yes	No	No	Yes	N/A
572	Un_GM	strawberry	39501	22	4	7	7	7	4	1	51	College	1	Yes	No	Yes	Yes	N/A
573	GM_Un	apple	39503	0	7	3	5	7	1	1	36	College	0	Yes	No	Yes	Yes	N/A
573	GM_Un	strawberry	39503	0	7	3	5	7	1	1	36	College	0	Yes	No	No	Yes	N/A
573	GM_Un	potato	39503	0	7	3	5	7	1	1	36	College	0	Yes	No	Yes	Yes	N/A
574	Non_Un	strawberry	39531	1	3	5	5	6	1	1	52	College	0	Yes	No	No	N/A	No
574	Non_Un	apple	39531	1	3	5	5	6	1	1	52	College	0	Yes	No	Yes	N/A	Yes
574	Non_Un	potato	39531	1	3	5	5	6	1	1	52	College	0	Yes	No	Yes	N/A	Yes
575	Non_Un	apple	39553	10	4	7	7	5	3	1	53	College	0	Yes	No	Yes	N/A	Yes
575	Non_Un	potato	39553	10	4	7	7	5	3	1	53	College	0	Yes	No	Yes	N/A	Yes
575	Non_Un	strawberry	39553	10	4	7	7	5	3	1	53	College	0	Yes	No	Yes	N/A	Yes
576	GM_Un	strawberry	40004	0	4	2	7	7	5	1	33	High school graduate	1	Yes	No	No	No	N/A
576	GM_Un	potato	40004	0	4	2	7	7	5	1	33	High school graduate	1	Yes	No	Yes	Yes	N/A
576	GM_Un	apple	40004	0	4	2	7	7	5	1	33	High school graduate	1	Yes	No	Yes	Yes	N/A
577	GM_Un	apple	40065	86	1	7	5	6	1	1	53	College	0	No	No	Yes	Yes	N/A
577	GM_Un	potato	40065	86	1	7	5	6	1	1	53	College	0	No	No	Yes	Yes	N/A
577	GM_Un	strawberry	40065	86	1	7	5	6	1	1	53	College	0	No	No	No	No	N/A
578	Non_Un	potato	40071	10	2	6	5	3	4	1	32	College	0	Yes	No	No	N/A	No
579	GM_Un	strawberry	40071	54	5	5	5	5	5	1	44	Graduate or professional degree	1	Yes	No	No	No	N/A
578	Non_Un	apple	40071	10	2	6	5	3	4	1	32	College	0	Yes	No	Yes	N/A	Yes
578	Non_Un	strawberry	40071	10	2	6	5	3	4	1	32	College	0	Yes	No	No	N/A	No
579	GM_Un	apple	40071	54	5	5	5	5	5	1	44	Graduate or professional degree	1	Yes	No	Yes	No	N/A
579	GM_Un	potato	40071	54	5	5	5	5	5	1	44	Graduate or professional degree	1	Yes	No	Yes	No	N/A
580	GM_Non	potato	40220	84	5	6	5	5	6	1	28	Graduate or professional degree	0	Yes	No	N/A	No	Yes
580	GM_Non	apple	40220	84	5	6	5	5	6	1	28	Graduate or professional degree	0	Yes	No	N/A	Yes	Yes
580	GM_Non	strawberry	40220	84	5	6	5	5	6	1	28	Graduate or professional degree	0	Yes	No	N/A	Yes	Yes
581	GM_Non	strawberry	40353	16	4	7	7	7	6	1	60	College	0	Yes	No	N/A	Yes	Yes
581	GM_Non	apple	40353	16	4	7	7	7	6	1	60	College	0	Yes	No	N/A	No	No
581	GM_Non	potato	40353	16	4	7	7	7	6	1	60	College	0	Yes	No	N/A	Yes	Yes
582	GM_Non	strawberry	40356	21	3	6	6	5	3	1	39	College	1	Yes	No	N/A	Yes	Yes
582	GM_Non	apple	40356	21	3	6	6	5	3	1	39	College	1	Yes	No	N/A	Yes	Yes
582	GM_Non	potato	40356	21	3	6	6	5	3	1	39	College	1	Yes	No	N/A	Yes	Yes
583	Un_Non	apple	40403	3	2	6	6	6	5	1	23	High school graduate	1	Yes	No	No	N/A	Yes
583	Un_Non	potato	40403	3	2	6	6	6	5	1	23	High school graduate	1	Yes	No	Yes	N/A	Yes
583	Un_Non	strawberry	40403	3	2	6	6	6	5	1	23	High school graduate	1	Yes	No	Yes	N/A	Yes
584	Un_GM	potato	40447	2	3	5	7	7	1	1	37	High school graduate	1	Yes	No	Yes	No	N/A
584	Un_GM	strawberry	40447	2	3	5	7	7	1	1	37	High school graduate	1	Yes	No	No	No	N/A
584	Un_GM	apple	40447	2	3	5	7	7	1	1	37	High school graduate	1	Yes	No	Yes	No	N/A
585	Non_Un	apple	40514	9	6	2	2	2	2	0	69	Graduate or professional degree	0	Yes	No	Yes	N/A	Yes
585	Non_Un	potato	40514	9	6	2	2	2	2	0	69	Graduate or professional degree	0	Yes	No	No	N/A	No
585	Non_Un	strawberry	40514	9	6	2	2	2	2	0	69	Graduate or professional degree	0	Yes	No	Yes	N/A	Yes
586	GM_Un	potato	40601	19	5	6	5	5	4	1	64	Graduate or professional degree	0	Yes	No	Yes	No	N/A
586	GM_Un	apple	40601	19	5	6	5	5	4	1	64	Graduate or professional degree	0	Yes	No	Yes	No	N/A
586	GM_Un	strawberry	40601	19	5	6	5	5	4	1	64	Graduate or professional degree	0	Yes	No	Yes	Yes	N/A
587	GM_Un	apple	40701	27	3	5	3	3	1	1	43	College	0	Yes	No	Yes	Yes	N/A
587	GM_Un	strawberry	40701	27	3	5	3	3	1	1	43	College	0	Yes	No	No	No	N/A
587	GM_Un	potato	40701	27	3	5	3	3	1	1	43	College	0	Yes	No	Yes	Yes	N/A
588	Non_GM	apple	40741	0	5	3	3	3	2	0	29	College	0	Yes	No	N/A	Yes	Yes
588	Non_GM	potato	40741	0	5	3	3	3	2	0	29	College	0	Yes	No	N/A	Yes	Yes
588	Non_GM	strawberry	40741	0	5	3	3	3	2	0	29	College	0	Yes	No	N/A	No	Yes
589	GM_Un	strawberry	41015	50	6	7	7	7	7	1	63	High school graduate	0	Yes	No	No	No	N/A
589	GM_Un	apple	41015	50	6	7	7	7	7	1	63	High school graduate	0	Yes	No	No	No	N/A
589	GM_Un	potato	41015	50	6	7	7	7	7	1	63	High school graduate	0	Yes	No	No	No	N/A
590	Non_GM	strawberry	41076	30	2	5	5	3	3	1	48	College	0	Yes	No	N/A	Yes	No
590	Non_GM	apple	41076	30	2	5	5	3	3	1	48	College	0	Yes	No	N/A	Yes	Yes
590	Non_GM	potato	41076	30	2	5	5	3	3	1	48	College	0	Yes	No	N/A	Yes	Yes
591	Un_GM	potato	41101	0	1	5	2	1	2	0	41	College	0	Yes	No	Yes	Yes	N/A
591	Un_GM	strawberry	41101	0	1	5	2	1	2	0	41	College	0	Yes	No	Yes	Yes	N/A
591	Un_GM	apple	41101	0	1	5	2	1	2	0	41	College	0	Yes	No	Yes	Yes	N/A
592	Non_Un	apple	41144	7	7	5	7	7	5	0	64	High school graduate	0	Yes	No	Yes	N/A	Yes
592	Non_Un	potato	41144	7	7	5	7	7	5	0	64	High school graduate	0	Yes	No	Yes	N/A	Yes
592	Non_Un	strawberry	41144	7	7	5	7	7	5	0	64	High school graduate	0	Yes	No	Yes	N/A	Yes
593	Non_Un	apple	41465	7	7	5	6	6	3	1	50	College	1	Yes	No	Yes	N/A	Yes
593	Non_Un	strawberry	41465	7	7	5	6	6	3	1	50	College	1	Yes	No	Yes	N/A	Yes
593	Non_Un	potato	41465	7	7	5	6	6	3	1	50	College	1	Yes	No	Yes	N/A	Yes
594	Non_GM	strawberry	41522	15	3	6	6	4	2	1	57	High school graduate	0	Yes	No	N/A	No	No
594	Non_GM	apple	41522	15	3	6	6	4	2	1	57	High school graduate	0	Yes	No	N/A	No	Yes
594	Non_GM	potato	41522	15	3	6	6	4	2	1	57	High school graduate	0	Yes	No	N/A	No	Yes
595	GM_Un	apple	41815	25	6	7	7	7	4	1	57	College	1	Yes	No	No	No	N/A
595	GM_Un	strawberry	41815	25	6	7	7	7	4	1	57	College	1	Yes	No	Yes	No	N/A
595	GM_Un	potato	41815	25	6	7	7	7	4	1	57	College	1	Yes	No	Yes	Yes	N/A
596	GM_Non	strawberry	42038	0	7	2	3	5	1	1	24	College	1	Yes	No	N/A	Yes	Yes
596	GM_Non	apple	42038	0	7	2	3	5	1	1	24	College	1	Yes	No	N/A	Yes	Yes
596	GM_Non	potato	42038	0	7	2	3	5	1	1	24	College	1	Yes	No	N/A	Yes	Yes
597	Non_GM	potato	42101	8	3	7	7	5	3	1	38	College	1	Yes	No	N/A	Yes	Yes
597	Non_GM	apple	42101	8	3	7	7	5	3	1	38	College	1	Yes	No	N/A	Yes	Yes
597	Non_GM	strawberry	42101	8	3	7	7	5	3	1	38	College	1	Yes	No	N/A	Yes	Yes
598	GM_Non	potato	42103	82	1	7	6	7	5	1	54	College	1	Yes	No	N/A	No	Yes
598	GM_Non	apple	42103	82	1	7	6	7	5	1	54	College	1	Yes	No	N/A	No	Yes
598	GM_Non	strawberry	42103	82	1	7	6	7	5	1	54	College	1	Yes	No	N/A	No	Yes
599	Un_GM	potato	42261	15	4	6	5	5	4	1	67	College	0	Yes	No	Yes	No	N/A
599	Un_GM	apple	42261	15	4	6	5	5	4	1	67	College	0	Yes	No	Yes	No	N/A
599	Un_GM	strawberry	42261	15	4	6	5	5	4	1	67	College	0	Yes	No	No	No	N/A
600	GM_Un	apple	42262	2	7	5	5	2	5	1	58	High school graduate	0	Yes	No	Yes	Yes	N/A
600	GM_Un	strawberry	42262	2	7	5	5	2	5	1	58	High school graduate	0	Yes	No	No	No	N/A
600	GM_Un	potato	42262	2	7	5	5	2	5	1	58	High school graduate	0	Yes	No	Yes	Yes	N/A
601	Non_Un	apple	42301	30	3	5	6	6	2	1	49	College	1	No	No	Yes	N/A	Yes
601	Non_Un	potato	42301	30	3	5	6	6	2	1	49	College	1	No	No	Yes	N/A	No
601	Non_Un	strawberry	42301	30	3	5	6	6	2	1	49	College	1	No	No	Yes	N/A	Yes
602	Un_Non	apple	42343	0	1	1	1	1	1	1	22	High school graduate	0	No	No	Yes	N/A	No
602	Un_Non	potato	42343	0	1	1	1	1	1	1	22	High school graduate	0	No	No	Yes	N/A	Yes
602	Un_Non	strawberry	42343	0	1	1	1	1	1	1	22	High school graduate	0	No	No	No	N/A	Yes
603	Un_Non	potato	42724	44	4	5	7	4	4	0	50	High school graduate	0	Yes	Yes	Yes	N/A	Yes
603	Un_Non	strawberry	42724	44	4	5	7	4	4	0	50	High school graduate	0	Yes	Yes	Yes	N/A	Yes
603	Un_Non	apple	42724	44	4	5	7	4	4	0	50	High school graduate	0	Yes	Yes	Yes	N/A	Yes
604	Un_GM	apple	43015	1	6	6	3	5	2	0	43	High school graduate	0	Yes	No	Yes	No	N/A
604	Un_GM	potato	43015	1	6	6	3	5	2	0	43	High school graduate	0	Yes	No	Yes	No	N/A
604	Un_GM	strawberry	43015	1	6	6	3	5	2	0	43	High school graduate	0	Yes	No	No	No	N/A
605	Un_Non	apple	43035	20	4	5	6	6	5	1	32	College	1	Yes	No	Yes	N/A	No
605	Un_Non	strawberry	43035	20	4	5	6	6	5	1	32	College	1	Yes	No	No	N/A	Yes
605	Un_Non	potato	43035	20	4	5	6	6	5	1	32	College	1	Yes	No	Yes	N/A	Yes
606	Non_Un	strawberry	43062	2	2	7	6	6	2	1	29	High school graduate	1	Yes	No	No	N/A	Yes
606	Non_Un	potato	43062	2	2	7	6	6	2	1	29	High school graduate	1	Yes	No	Yes	N/A	Yes
606	Non_Un	apple	43062	2	2	7	6	6	2	1	29	High school graduate	1	Yes	No	Yes	N/A	Yes
607	GM_Non	apple	43116	20	5	6	7	6	3	0	67	College	0	No	No	N/A	Yes	Yes
607	GM_Non	potato	43116	20	5	6	7	6	3	0	67	College	0	No	No	N/A	Yes	Yes
607	GM_Non	strawberry	43116	20	5	6	7	6	3	0	67	College	0	No	No	N/A	No	No
608	GM_Non	strawberry	43207	21	7	7	7	7	6	1	58	High school graduate	1	Yes	No	N/A	No	Yes
608	GM_Non	apple	43207	21	7	7	7	7	6	1	58	High school graduate	1	Yes	No	N/A	Yes	Yes
608	GM_Non	potato	43207	21	7	7	7	7	6	1	58	High school graduate	1	Yes	No	N/A	No	Yes
609	GM_Non	apple	43215	40	2	6	5	5	4	1	39	College	0	Yes	No	N/A	Yes	Yes
609	GM_Non	strawberry	43215	40	2	6	5	5	4	1	39	College	0	Yes	No	N/A	Yes	Yes
609	GM_Non	potato	43215	40	2	6	5	5	4	1	39	College	0	Yes	No	N/A	Yes	Yes
610	Un_Non	apple	43219	19	6	6	6	5	4	1	36	High school graduate	1	Yes	No	Yes	N/A	Yes
610	Un_Non	potato	43219	19	6	6	6	5	4	1	36	High school graduate	1	Yes	No	Yes	N/A	Yes
610	Un_Non	strawberry	43219	19	6	6	6	5	4	1	36	High school graduate	1	Yes	No	No	N/A	No
611	Non_GM	apple	43229	11	4	5	3	5	7	0	60	Graduate or professional degree	0	Yes	No	N/A	No	No
611	Non_GM	potato	43229	11	4	5	3	5	7	0	60	Graduate or professional degree	0	Yes	No	N/A	No	No
611	Non_GM	strawberry	43229	11	4	5	3	5	7	0	60	Graduate or professional degree	0	Yes	No	N/A	No	No
612	Non_GM	potato	43232	10	5	7	6	5	2	1	33	College	1	Yes	No	N/A	No	No
612	Non_GM	strawberry	43232	10	5	7	6	5	2	1	33	College	1	Yes	No	N/A	No	No
612	Non_GM	apple	43232	10	5	7	6	5	2	1	33	College	1	Yes	No	N/A	No	Yes
613	Un_Non	strawberry	43326	10	7	4	5	5	3	1	35	High school graduate	1	Yes	No	No	N/A	No
613	Un_Non	apple	43326	10	7	4	5	5	3	1	35	High school graduate	1	Yes	No	No	N/A	Yes
613	Un_Non	potato	43326	10	7	4	5	5	3	1	35	High school graduate	1	Yes	No	Yes	N/A	Yes
614	Non_Un	potato	43512	8	5	5	5	6	2	1	30	High school graduate	1	Yes	No	Yes	N/A	Yes
614	Non_Un	apple	43512	8	5	5	5	6	2	1	30	High school graduate	1	Yes	No	No	N/A	No
614	Non_Un	strawberry	43512	8	5	5	5	6	2	1	30	High school graduate	1	Yes	No	No	N/A	No
616	Un_Non	strawberry	43560	5	4	7	7	6	4	1	62	High school graduate	0	Yes	No	No	N/A	No
615	Non_GM	strawberry	43560	50	6	6	6	6	3	0	81	College	0	Yes	No	N/A	No	Yes
616	Un_Non	potato	43560	5	4	7	7	6	4	1	62	High school graduate	0	Yes	No	Yes	N/A	Yes
615	Non_GM	potato	43560	50	6	6	6	6	3	0	81	College	0	Yes	No	N/A	No	Yes
615	Non_GM	apple	43560	50	6	6	6	6	3	0	81	College	0	Yes	No	N/A	No	Yes
616	Un_Non	apple	43560	5	4	7	7	6	4	1	62	High school graduate	0	Yes	No	Yes	N/A	Yes
617	GM_Non	strawberry	43613	0	3	4	4	6	1	1	57	College	0	Yes	No	N/A	No	No
617	GM_Non	potato	43613	0	3	4	4	6	1	1	57	College	0	Yes	No	N/A	No	No
617	GM_Non	apple	43613	0	3	4	4	6	1	1	57	College	0	Yes	No	N/A	No	No
618	Non_Un	potato	43615	0	5	7	7	7	1	1	35	High school graduate	1	Yes	No	Yes	N/A	Yes
618	Non_Un	apple	43615	0	5	7	7	7	1	1	35	High school graduate	1	Yes	No	Yes	N/A	Yes
618	Non_Un	strawberry	43615	0	5	7	7	7	1	1	35	High school graduate	1	Yes	No	Yes	N/A	Yes
619	Non_Un	apple	43723	30	5	6	7	7	2	1	71	College	0	Yes	No	Yes	N/A	Yes
619	Non_Un	potato	43723	30	5	6	7	7	2	1	71	College	0	Yes	No	Yes	N/A	Yes
619	Non_Un	strawberry	43723	30	5	6	7	7	2	1	71	College	0	Yes	No	No	N/A	No
620	GM_Non	apple	44044	23	4	6	6	6	1	1	56	Graduate or professional degree	0	Yes	No	N/A	No	Yes
620	GM_Non	strawberry	44044	23	4	6	6	6	1	1	56	Graduate or professional degree	0	Yes	No	N/A	No	Yes
620	GM_Non	potato	44044	23	4	6	6	6	1	1	56	Graduate or professional degree	0	Yes	No	N/A	No	Yes
621	Non_GM	strawberry	44134	70	6	7	7	7	4	1	48	High school graduate	0	Yes	No	N/A	No	Yes
621	Non_GM	apple	44134	70	6	7	7	7	4	1	48	High school graduate	0	Yes	No	N/A	No	Yes
621	Non_GM	potato	44134	70	6	7	7	7	4	1	48	High school graduate	0	Yes	No	N/A	No	Yes
622	GM_Un	apple	44143	71	4	5	5	6	2	0	44	College	0	Yes	No	No	No	N/A
622	GM_Un	potato	44143	71	4	5	5	6	2	0	44	College	0	Yes	No	Yes	No	N/A
622	GM_Un	strawberry	44143	71	4	5	5	6	2	0	44	College	0	Yes	No	No	No	N/A
623	Un_GM	potato	44221	9	4	7	7	6	6	1	71	College	0	Yes	No	No	No	N/A
624	GM_Un	strawberry	44221	43	5	7	7	7	1	1	29	College	1	Yes	No	Yes	Yes	N/A
624	GM_Un	apple	44221	43	5	7	7	7	1	1	29	College	1	Yes	No	Yes	Yes	N/A
624	GM_Un	potato	44221	43	5	7	7	7	1	1	29	College	1	Yes	No	Yes	Yes	N/A
623	Un_GM	strawberry	44221	9	4	7	7	6	6	1	71	College	0	Yes	No	Yes	No	N/A
623	Un_GM	apple	44221	9	4	7	7	6	6	1	71	College	0	Yes	No	No	No	N/A
625	Non_Un	potato	44224	13	4	4	6	5	4	1	28	College	1	Yes	No	Yes	N/A	Yes
625	Non_Un	apple	44224	13	4	4	6	5	4	1	28	College	1	Yes	No	Yes	N/A	Yes
625	Non_Un	strawberry	44224	13	4	4	6	5	4	1	28	College	1	Yes	No	Yes	N/A	Yes
626	Un_Non	apple	44236	21	4	5	6	6	2	0	70	High school graduate	0	No	No	Yes	N/A	Yes
626	Un_Non	strawberry	44236	21	4	5	6	6	2	0	70	High school graduate	0	No	No	Yes	N/A	Yes
627	Non_GM	apple	44236	20	2	7	7	7	4	1	27	College	0	No	No	N/A	Yes	Yes
627	Non_GM	strawberry	44236	20	2	7	7	7	4	1	27	College	0	No	No	N/A	Yes	Yes
627	Non_GM	potato	44236	20	2	7	7	7	4	1	27	College	0	No	No	N/A	Yes	Yes
626	Un_Non	potato	44236	21	4	5	6	6	2	0	70	High school graduate	0	No	No	Yes	N/A	Yes
628	GM_Un	potato	44240	20	5	7	7	7	5	1	49	High school graduate	1	Yes	No	Yes	No	N/A
628	GM_Un	strawberry	44240	20	5	7	7	7	5	1	49	High school graduate	1	Yes	No	Yes	No	N/A
628	GM_Un	apple	44240	20	5	7	7	7	5	1	49	High school graduate	1	Yes	No	Yes	No	N/A
629	Non_Un	potato	44287	51	4	7	7	7	2	1	63	High school graduate	0	Yes	No	Yes	N/A	Yes
629	Non_Un	strawberry	44287	51	4	7	7	7	2	1	63	High school graduate	0	Yes	No	Yes	N/A	Yes
629	Non_Un	apple	44287	51	4	7	7	7	2	1	63	High school graduate	0	Yes	No	Yes	N/A	Yes
630	GM_Un	strawberry	44313	20	5	6	6	6	4	1	67	High school graduate	0	Yes	No	Yes	No	N/A
630	GM_Un	apple	44313	20	5	6	6	6	4	1	67	High school graduate	0	Yes	No	Yes	No	N/A
630	GM_Un	potato	44313	20	5	6	6	6	4	1	67	High school graduate	0	Yes	No	Yes	No	N/A
631	Non_GM	potato	44481	60	7	7	7	7	6	0	39	College	0	Yes	No	N/A	No	Yes
631	Non_GM	apple	44481	60	7	7	7	7	6	0	39	College	0	Yes	No	N/A	No	Yes
631	Non_GM	strawberry	44481	60	7	7	7	7	6	0	39	College	0	Yes	No	N/A	No	No
632	Un_GM	apple	44614	20	5	3	5	5	2	1	32	College	1	Yes	No	Yes	No	N/A
632	Un_GM	strawberry	44614	20	5	3	5	5	2	1	32	College	1	Yes	No	No	No	N/A
632	Un_GM	potato	44614	20	5	3	5	5	2	1	32	College	1	Yes	No	Yes	No	N/A
633	Non_Un	apple	44691	40	2	6	5	7	5	1	32	College	0	Yes	No	No	N/A	No
633	Non_Un	potato	44691	40	2	6	5	7	5	1	32	College	0	Yes	No	No	N/A	No
634	Non_Un	apple	44691	5	5	7	7	5	1	1	68	College	0	Yes	No	No	N/A	Yes
633	Non_Un	strawberry	44691	40	2	6	5	7	5	1	32	College	0	Yes	No	No	N/A	Yes
634	Non_Un	strawberry	44691	5	5	7	7	5	1	1	68	College	0	Yes	No	No	N/A	Yes
634	Non_Un	potato	44691	5	5	7	7	5	1	1	68	College	0	Yes	No	Yes	N/A	Yes
635	Un_Non	apple	44880	43	5	6	6	6	6	0	43	College	0	Yes	No	Yes	N/A	Yes
635	Un_Non	strawberry	44880	43	5	6	6	6	6	0	43	College	0	Yes	No	No	N/A	Yes
635	Un_Non	potato	44880	43	5	6	6	6	6	0	43	College	0	Yes	No	Yes	N/A	Yes
636	Non_Un	potato	45002	61	6	3	6	5	5	1	35	College	1	Yes	No	Yes	N/A	Yes
636	Non_Un	apple	45002	61	6	3	6	5	5	1	35	College	1	Yes	No	Yes	N/A	Yes
636	Non_Un	strawberry	45002	61	6	3	6	5	5	1	35	College	1	Yes	No	No	N/A	No
637	Un_Non	strawberry	45102	9	3	7	7	7	2	1	72	High school graduate	0	Yes	No	Yes	N/A	Yes
637	Un_Non	potato	45102	9	3	7	7	7	2	1	72	High school graduate	0	Yes	No	Yes	N/A	Yes
637	Un_Non	apple	45102	9	3	7	7	7	2	1	72	High school graduate	0	Yes	No	Yes	N/A	Yes
638	Non_GM	potato	45106	75	5	6	7	7	5	1	34	High school graduate	1	Yes	No	N/A	No	Yes
638	Non_GM	apple	45106	75	5	6	7	7	5	1	34	High school graduate	1	Yes	No	N/A	Yes	Yes
638	Non_GM	strawberry	45106	75	5	6	7	7	5	1	34	High school graduate	1	Yes	No	N/A	No	No
639	Non_GM	strawberry	45159	40	5	5	6	6	5	1	50	College	1	Yes	No	N/A	No	No
639	Non_GM	potato	45159	40	5	5	6	6	5	1	50	College	1	Yes	No	N/A	No	Yes
639	Non_GM	apple	45159	40	5	5	6	6	5	1	50	College	1	Yes	No	N/A	No	Yes
640	GM_Non	potato	45230	28	3	4	4	4	3	1	41	College	1	No	No	N/A	Yes	Yes
640	GM_Non	apple	45230	28	3	4	4	4	3	1	41	College	1	No	No	N/A	Yes	Yes
640	GM_Non	strawberry	45230	28	3	4	4	4	3	1	41	College	1	No	No	N/A	No	No
641	Un_GM	apple	45231	10	5	7	6	6	5	1	73	High school graduate	0	Yes	No	Yes	No	N/A
641	Un_GM	strawberry	45231	10	5	7	6	6	5	1	73	High school graduate	0	Yes	No	Yes	No	N/A
641	Un_GM	potato	45231	10	5	7	6	6	5	1	73	High school graduate	0	Yes	No	Yes	No	N/A
642	Un_Non	strawberry	45331	29	5	1	6	6	2	1	38	High school graduate	1	Yes	No	No	N/A	No
642	Un_Non	potato	45331	29	5	1	6	6	2	1	38	High school graduate	1	Yes	No	No	N/A	No
642	Un_Non	apple	45331	29	5	1	6	6	2	1	38	High school graduate	1	Yes	No	No	N/A	No
643	Non_Un	strawberry	45344	50	3	5	7	6	3	1	35	College	1	Yes	No	Yes	N/A	Yes
643	Non_Un	apple	45344	50	3	5	7	6	3	1	35	College	1	Yes	No	Yes	N/A	Yes
643	Non_Un	potato	45344	50	3	5	7	6	3	1	35	College	1	Yes	No	Yes	N/A	Yes
644	GM_Un	apple	45414	3	1	7	5	5	2	0	61	College	0	Yes	No	Yes	Yes	N/A
644	GM_Un	potato	45414	3	1	7	5	5	2	0	61	College	0	Yes	No	No	Yes	N/A
644	GM_Un	strawberry	45414	3	1	7	5	5	2	0	61	College	0	Yes	No	No	No	N/A
645	Non_GM	strawberry	45638	2	4	5	7	4	1	1	70	College	0	Yes	No	N/A	No	No
645	Non_GM	apple	45638	2	4	5	7	4	1	1	70	College	0	Yes	No	N/A	No	No
645	Non_GM	potato	45638	2	4	5	7	4	1	1	70	College	0	Yes	No	N/A	Yes	No
646	Un_GM	potato	45651	8	4	5	5	5	2	1	23	College	1	Yes	No	Yes	Yes	N/A
646	Un_GM	apple	45651	8	4	5	5	5	2	1	23	College	1	Yes	No	No	No	N/A
646	Un_GM	strawberry	45651	8	4	5	5	5	2	1	23	College	1	Yes	No	No	No	N/A
647	Non_GM	strawberry	45761	31	4	5	6	7	4	1	49	College	1	Yes	No	N/A	No	Yes
647	Non_GM	apple	45761	31	4	5	6	7	4	1	49	College	1	Yes	No	N/A	No	Yes
647	Non_GM	potato	45761	31	4	5	6	7	4	1	49	College	1	Yes	No	N/A	No	Yes
648	Un_GM	strawberry	45806	20	5	5	5	4	3	1	55	High school graduate	1	Yes	No	No	No	N/A
648	Un_GM	apple	45806	20	5	5	5	4	3	1	55	High school graduate	1	Yes	No	No	No	N/A
648	Un_GM	potato	45806	20	5	5	5	4	3	1	55	High school graduate	1	Yes	No	No	No	N/A
649	Non_GM	strawberry	45813	2	7	5	7	7	2	1	45	College	0	Yes	No	N/A	No	No
649	Non_GM	potato	45813	2	7	5	7	7	2	1	45	College	0	Yes	No	N/A	No	No
649	Non_GM	apple	45813	2	7	5	7	7	2	1	45	College	0	Yes	No	N/A	No	No
651	Non_Un	strawberry	46012	36	6	5	6	6	4	1	60	College	0	Yes	No	No	N/A	No
650	Un_GM	strawberry	46012	25	1	6	6	7	4	0	49	College	0	Yes	No	No	No	N/A
651	Non_Un	apple	46012	36	6	5	6	6	4	1	60	College	0	Yes	No	No	N/A	No
650	Un_GM	apple	46012	25	1	6	6	7	4	0	49	College	0	Yes	No	No	No	N/A
651	Non_Un	potato	46012	36	6	5	6	6	4	1	60	College	0	Yes	No	Yes	N/A	No
650	Un_GM	potato	46012	25	1	6	6	7	4	0	49	College	0	Yes	No	Yes	Yes	N/A
652	Un_Non	strawberry	46017	5	3	6	5	6	3	1	40	College	1	Yes	No	Yes	N/A	Yes
652	Un_Non	apple	46017	5	3	6	5	6	3	1	40	College	1	Yes	No	Yes	N/A	Yes
652	Un_Non	potato	46017	5	3	6	5	6	3	1	40	College	1	Yes	No	Yes	N/A	Yes
653	Non_Un	strawberry	46037	14	2	4	7	5	2	1	47	Graduate or professional degree	0	Yes	No	Yes	N/A	Yes
653	Non_Un	apple	46037	14	2	4	7	5	2	1	47	Graduate or professional degree	0	Yes	No	Yes	N/A	Yes
653	Non_Un	potato	46037	14	2	4	7	5	2	1	47	Graduate or professional degree	0	Yes	No	Yes	N/A	No
654	GM_Non	potato	46041	33	4	5	6	6	3	1	38	High school graduate	1	Yes	No	N/A	Yes	Yes
654	GM_Non	strawberry	46041	33	4	5	6	6	3	1	38	High school graduate	1	Yes	No	N/A	No	Yes
654	GM_Non	apple	46041	33	4	5	6	6	3	1	38	High school graduate	1	Yes	No	N/A	Yes	Yes
655	Un_Non	strawberry	46062	5	6	6	6	4	2	0	67	College	0	No	No	Yes	N/A	Yes
655	Un_Non	apple	46062	5	6	6	6	4	2	0	67	College	0	No	No	No	N/A	No
655	Un_Non	potato	46062	5	6	6	6	4	2	0	67	College	0	No	No	No	N/A	No
656	GM_Un	strawberry	46142	2	5	6	6	5	4	1	48	Graduate or professional degree	0	Yes	No	Yes	No	N/A
656	GM_Un	apple	46142	2	5	6	6	5	4	1	48	Graduate or professional degree	0	Yes	No	Yes	No	N/A
656	GM_Un	potato	46142	2	5	6	6	5	4	1	48	Graduate or professional degree	0	Yes	No	Yes	No	N/A
657	Un_Non	strawberry	46158	13	5	6	5	4	3	1	62	College	1	Yes	No	Yes	N/A	Yes
657	Un_Non	apple	46158	13	5	6	5	4	3	1	62	College	1	Yes	No	No	N/A	No
657	Un_Non	potato	46158	13	5	6	5	4	3	1	62	College	1	Yes	No	Yes	N/A	Yes
658	GM_Un	apple	46165	55	6	7	7	7	5	1	57	High school graduate	0	Yes	No	Yes	No	N/A
658	GM_Un	strawberry	46165	55	6	7	7	7	5	1	57	High school graduate	0	Yes	No	No	No	N/A
658	GM_Un	potato	46165	55	6	7	7	7	5	1	57	High school graduate	0	Yes	No	Yes	No	N/A
659	Non_GM	apple	46168	2	4	6	6	7	3	1	64	High school graduate	0	Yes	No	N/A	Yes	Yes
659	Non_GM	potato	46168	2	4	6	6	7	3	1	64	High school graduate	0	Yes	No	N/A	Yes	Yes
659	Non_GM	strawberry	46168	2	4	6	6	7	3	1	64	High school graduate	0	Yes	No	N/A	No	No
660	Non_GM	strawberry	46201	90	3	7	6	6	3	0	61	College	0	No	No	N/A	No	No
660	Non_GM	potato	46201	90	3	7	6	6	3	0	61	College	0	No	No	N/A	No	Yes
660	Non_GM	apple	46201	90	3	7	6	6	3	0	61	College	0	No	No	N/A	No	No
661	Non_GM	strawberry	46205	34	1	5	6	7	5	0	44	Graduate or professional degree	0	Yes	No	N/A	Yes	Yes
661	Non_GM	apple	46205	34	1	5	6	7	5	0	44	Graduate or professional degree	0	Yes	No	N/A	Yes	Yes
661	Non_GM	potato	46205	34	1	5	6	7	5	0	44	Graduate or professional degree	0	Yes	No	N/A	Yes	Yes
662	Un_GM	apple	46217	20	2	4	6	5	4	1	68	College	0	Yes	No	Yes	Yes	N/A
662	Un_GM	potato	46217	20	2	4	6	5	4	1	68	College	0	Yes	No	Yes	No	N/A
662	Un_GM	strawberry	46217	20	2	4	6	5	4	1	68	College	0	Yes	No	Yes	Yes	N/A
663	Un_GM	potato	46218	13	7	6	7	7	2	1	24	High school graduate	1	Yes	No	Yes	Yes	N/A
663	Un_GM	strawberry	46218	13	7	6	7	7	2	1	24	High school graduate	1	Yes	No	Yes	Yes	N/A
663	Un_GM	apple	46218	13	7	6	7	7	2	1	24	High school graduate	1	Yes	No	Yes	Yes	N/A
664	Un_GM	strawberry	46241	3	5	2	6	6	6	0	40	High school graduate	0	No	No	Yes	No	N/A
664	Un_GM	apple	46241	3	5	2	6	6	6	0	40	High school graduate	0	No	No	Yes	No	N/A
664	Un_GM	potato	46241	3	5	2	6	6	6	0	40	High school graduate	0	No	No	Yes	Yes	N/A
665	Non_Un	potato	46260	20	6	4	7	7	2	1	73	Graduate or professional degree	0	Yes	No	No	N/A	No
665	Non_Un	apple	46260	20	6	4	7	7	2	1	73	Graduate or professional degree	0	Yes	No	No	N/A	No
665	Non_Un	strawberry	46260	20	6	4	7	7	2	1	73	Graduate or professional degree	0	Yes	No	No	N/A	No
666	GM_Un	apple	46304	50	5	6	6	4	5	1	36	College	1	Yes	No	Yes	No	N/A
666	GM_Un	strawberry	46304	50	5	6	6	4	5	1	36	College	1	Yes	No	Yes	No	N/A
666	GM_Un	potato	46304	50	5	6	6	4	5	1	36	College	1	Yes	No	Yes	Yes	N/A
667	Non_GM	potato	46312	72	3	5	6	5	5	0	34	College	1	Yes	No	N/A	Yes	Yes
[truncated: 1,919 more rows]
